# Supplementary material for: (2,2′-Bipyrid­yl)bis­[N-(2-hydroxy­ethyl)-N-n-propyl­dithio­carbamato-κ2 S,S′]cadmium(II) acetonitrile solvate
Source: Acta Crystallogr Sect E Struct Rep Online. 2009 Nov 25;65(Pt 12):m1669–70. doi: 10.1107/S1600536809049666 (PMC2971818; doi:10.1107/S1600536809049666)
Supplement: Supplementary file 1 [file e-65-m1669-sup1.cif]

##############################################################################
###                                                                        ###
###        Electronic paper (Acta Crystallographica Section E)             ###
###                                                                        ###
##############################################################################
#                                                                            #
# This CIF contains the data in a paper accepted for publication in Acta     #
# Crystallographica Section E. It conforms to the requirements of Notes      #
# for Authors for Section E, and has been peer reviewed under the auspices   #
# of the IUCr Commission on Journals.                                        #
#                                                                            #
# Full details of the Crystallographic Information File format               #
# are given in the paper "The Crystallographic Information File (CIF):       #
# a New Standard Archive File for Crystallography" by S. R. Hall, F. H.      #
# Allen and I. D. Brown [Acta Cryst. (1991), A47, 655-685].                  #
#                                                                            #
# The current version of the core CIF dictionary is obtainable from          #
# ftp://ftp.iucr.org/pub/cif_core.dic. The current version number is 2.4.    #
#                                                                            #
# Software is freely available for graphical display of the structure(s) in  #
# this CIF.  For information consult the CIF home page http://www.iucr.org/  #
# cif/home.html                                                              #
#                                                                            #
# This file may be used for bona fide research purposes within the           #
# scientific community so long as proper attribution is given to the journal # 
# article from which it was obtained.                                        #
#                                                                            #
##############################################################################
                                             
data_global
_audit_creation_method     SHELXL-97
_journal_date_recd_electronic     2009-11-19
_journal_date_accepted     2009-11-19
_journal_name_full     'Acta Crystallographica, Section E'
_journal_year     2009
_journal_volume     65
_journal_issue     12
_journal_page_first     m1669
_journal_page_last     m1670
_journal_paper_category     QM
_journal_coeditor_code     HB5240
_publ_contact_author_name     ' Edward RT Tiekink '
_publ_contact_author_address
;
Department of Chemistry, University of Malaya,
50603 Kuala Lumpur, Malaysia
;
_publ_contact_author_email
;
edward.tiekink@gmail.com
;
_publ_contact_author_fax     ' (65) 6790 9801 '
_publ_contact_author_phone     ' (65) 6790 6402 '
_publ_section_title
;\
(2,2'-Bipyridyl)bis[<i>N</i>-(2-hydroxyethyl)-<i>N</i>-<i>n</i>-\
propyldithiocarbamato-\k^2^<i>S</i>,<i>S</i>']cadmium(II) acetonitrile
solvate
;
loop_
    _publ_author_name
    _publ_author_footnote
    _publ_author_address
    'Song, Juyoung C. ' .
;
Department of Chemistry, The University of Texas at San Antonio,
One UTSA Circle, San Antonio, Texas 78249-0698, USA
;
    'Tiekink, Edward R. T.' .
;
Department of Chemistry, University of Malaya,
50603 Kuala Lumpur, Malaysia
;
data_I
_audit_creation_method     SHELXL-97
_chemical_name_systematic
;
(2,2'-Bipyridyl)bis[<i>N</i>-(2-hydroxyethyl)-<i>N</i>-<i>n</i>-
propyldithiocarbamato-\k^2^<i>S</i>,<i>S</i>']cadmium(II) acetonitrile solvate
;
_chemical_name_common     ?
_chemical_formula_moiety     'C22 H32 Cd N4 O2 S4, C2 H3 N'
_chemical_formula_sum     'C24 H35 Cd N5 O2 S4'
_chemical_formula_iupac     '[Cd (C6 H12 N O S2)2 (C10 H8 N2)], C2 H3 N'
_chemical_formula_weight     666.21
_chemical_melting_point     ?
_symmetry_cell_setting     monoclinic
_symmetry_space_group_name_H-M     'P 21/c'
_symmetry_space_group_name_Hall     '-P 2ybc'
loop_
    _symmetry_equiv_pos_as_xyz
    'x, y, z'
    '-x, y+1/2, -z+1/2'
    '-x, -y, -z'
    'x, -y-1/2, z-1/2'
_cell_length_a     7.3277(7)
_cell_length_b     23.822(2)
_cell_length_c     17.1159(18)
_cell_angle_alpha     90
_cell_angle_beta     99.7860(10)
_cell_angle_gamma     90
_cell_volume     2944.2(5)
_cell_formula_units_Z     4
_cell_measurement_reflns_used     18141
_cell_measurement_theta_min     2.1
_cell_measurement_theta_max     40.6
_cell_measurement_temperature     98(2)
_exptl_crystal_description     block
_exptl_crystal_colour     colourless
_exptl_crystal_size_max     0.36
_exptl_crystal_size_mid     0.22
_exptl_crystal_size_min     0.11
_exptl_crystal_density_diffrn     1.503
_exptl_crystal_density_meas     ?
_exptl_crystal_density_method     'not measured'
_exptl_crystal_F_000     1368
_exptl_absorpt_coefficient_mu     1.055
_exptl_absorpt_correction_type     'multi-scan'
_exptl_absorpt_process_details     '(ABSCOR; Higashi, 1995)'
_exptl_absorpt_correction_T_min     0.828
_exptl_absorpt_correction_T_max     1
_exptl_special_details
;
;
_diffrn_ambient_temperature     98(2)
_diffrn_radiation_type     MoK\a
_diffrn_radiation_wavelength     0.71069
_diffrn_radiation_source     'fine-focus sealed tube'
_diffrn_radiation_monochromator     graphite
_diffrn_measurement_device_type     'Rigaku AFC12\K/SATURN724'
_diffrn_measurement_method     \w
_diffrn_detector_area_resol_mean     ?
_diffrn_reflns_number     18201
_diffrn_reflns_av_R_equivalents     0.027
_diffrn_reflns_av_sigmaI/netI     0.026
_diffrn_reflns_theta_min     2.1
_diffrn_reflns_theta_max     26.5
_diffrn_reflns_theta_full     26.5
_diffrn_measured_fraction_theta_max     0.990
_diffrn_measured_fraction_theta_full     0.990
_diffrn_reflns_limit_h_min     -9
_diffrn_reflns_limit_h_max     9
_diffrn_reflns_limit_k_min     -25
_diffrn_reflns_limit_k_max     29
_diffrn_reflns_limit_l_min     -21
_diffrn_reflns_limit_l_max     21
_diffrn_standards_number     0
_diffrn_standards_interval_count     0
_diffrn_standards_interval_time     ?
_diffrn_standards_decay_%     '< 1'
_refine_special_details
;
Refinement of <i>F</i>^2^ against ALL reflections. The weighted <i>R</i>-factor
<i>wR</i> and goodness of fit <i>S</i> are based on <i>F</i>^2^, conventional
<i>R</i>-factors <i>R</i> are based on <i>F</i>, with <i>F</i> set to zero for
negative <i>F</i>^2^. The threshold expression of <i>F</i>^2^ >
\s(<i>F</i>^2^) is used only for calculating <i>R</i>-factors(gt) <i>etc</i>.
and is not relevant to the choice of reflections for refinement.
<i>R</i>-factors based on <i>F</i>^2^ are statistically about twice as large
as those based on <i>F</i>, and <i>R</i>- factors based on ALL data will be
even larger.
;
_reflns_number_total     6043
_reflns_number_gt     5711
_reflns_threshold_expression     'I>2\s(I)'
_refine_ls_structure_factor_coef     Fsqd
_refine_ls_matrix_type     full
_refine_ls_R_factor_all     0.033
_refine_ls_R_factor_gt     0.030
_refine_ls_wR_factor_gt     0.077
_refine_ls_wR_factor_ref     0.080
_refine_ls_goodness_of_fit_ref     1.09
_refine_ls_restrained_S_all     1.09
_refine_ls_number_reflns     6043
_refine_ls_number_parameters     331
_refine_ls_number_restraints     2
_refine_ls_hydrogen_treatment     constr
_refine_ls_weighting_scheme     calc
_refine_ls_weighting_details
          'calc w=1/[\s^2^(Fo^2^)+(0.0396P)^2^+3.165P] where P=(Fo^2^+2Fc^2^)/3'
_atom_sites_solution_hydrogens     geom
_atom_sites_solution_primary     direct
_atom_sites_solution_secondary     difmap
_refine_ls_shift/su_max     0.004
_refine_ls_shift/su_mean     0.000
_refine_diff_density_max     0.70
_refine_diff_density_min     -0.69
_refine_ls_extinction_method     none
_refine_ls_extinction_coef     ?
loop_
    _atom_type_symbol
    _atom_type_description
    _atom_type_scat_dispersion_real
    _atom_type_scat_dispersion_imag
    _atom_type_scat_source
    'C' 'C' 0.0033 0.0016
                         'International Tables Vol C Tables 4.2.6.8 and 6.1.1.4'
    'H' 'H' 0.0000 0.0000
                         'International Tables Vol C Tables 4.2.6.8 and 6.1.1.4'
    'Cd' 'Cd' -0.8075 1.2024
                         'International Tables Vol C Tables 4.2.6.8 and 6.1.1.4'
    'N' 'N' 0.0061 0.0033
                         'International Tables Vol C Tables 4.2.6.8 and 6.1.1.4'
    'O' 'O' 0.0106 0.0060
                         'International Tables Vol C Tables 4.2.6.8 and 6.1.1.4'
    'S' 'S' 0.1246 0.1234
                         'International Tables Vol C Tables 4.2.6.8 and 6.1.1.4'
_computing_data_collection     'CrystalClear (Rigaku/MSC, 2005)'
_computing_cell_refinement     'CrystalClear (Rigaku/MSC, 2005)'
_computing_data_reduction     'CrystalClear (Rigaku/MSC, 2005)'
_computing_structure_solution
                            'PATTY in DIRDIF92 (Beurskens <i>et al.</i>,  1992)'
_computing_structure_refinement     'SHELXL97 (Sheldrick, 2008)'
_computing_molecular_graphics
                       'ORTEPII (Johnson, 1976) and DIAMOND (Brandenburg, 2006)'
_computing_publication_material     'publCIF (Westrip, 2009)'
loop_
    _atom_site_type_symbol
    _atom_site_label
    _atom_site_fract_x
    _atom_site_fract_y
    _atom_site_fract_z
    _atom_site_U_iso_or_equiv
    _atom_site_adp_type
    _atom_site_calc_flag
    _atom_site_refinement_flags
    _atom_site_occupancy
    _atom_site_disorder_assembly
    _atom_site_disorder_group
    Cd Cd 0.22264(2) 0.757722(7) 0.046853(9) 0.01758(7) Uani d . 1 . .
    S S1 0.17585(8) 0.85953(3) 0.09227(3) 0.01984(13) Uani d . 1 . .
    S S2 0.54757(9) 0.82033(3) 0.06550(4) 0.02253(13) Uani d . 1 . .
    S S3 0.35255(9) 0.69177(3) 0.16861(4) 0.02338(14) Uani d . 1 . .
    S S4 -0.04308(9) 0.69484(3) 0.09167(3) 0.02234(13) Uani d . 1 . .
    O O1 0.7384(3) 0.95516(8) 0.26074(11) 0.0274(4) Uani d D 1 . .
    H H1O 0.8084 0.9465 0.3031 0.041 Uiso d D 1 . .
    O O2 0.4126(3) 0.60342(9) 0.39861(11) 0.0356(5) Uani d D 1 . .
    H H2O 0.4471 0.6205 0.4415 0.053 Uiso d D 1 . .
    N N1 0.4822(3) 0.92222(9) 0.11936(11) 0.0184(4) Uani d . 1 . .
    N N2 0.0887(3) 0.62810(9) 0.21271(12) 0.0215(4) Uani d . 1 . .
    N N3 0.3447(3) 0.70592(9) -0.04998(12) 0.0205(4) Uani d . 1 . .
    N N4 0.0208(3) 0.76057(8) -0.07961(12) 0.0177(4) Uani d . 1 . .
    N N5 0.9711(4) 0.93255(13) 0.41198(16) 0.0471(8) Uani d . 1 . .
    C C1 0.4102(3) 0.87219(10) 0.09512(13) 0.0183(5) Uani d . 1 . .
    C C2 0.6792(3) 0.93562(11) 0.12198(14) 0.0212(5) Uani d . 1 . .
    H H2A 0.6918 0.9762 0.1116 0.025 Uiso calc R 1 . .
    H H2B 0.7258 0.9146 0.0795 0.025 Uiso calc R 1 . .
    C C3 0.7967(4) 0.92111(12) 0.20105(15) 0.0250(5) Uani d . 1 . .
    H H3A 0.7818 0.8809 0.2132 0.030 Uiso calc R 1 . .
    H H3B 0.9290 0.9282 0.1991 0.030 Uiso calc R 1 . .
    C C4 0.3645(3) 0.96886(10) 0.13808(13) 0.0195(5) Uani d . 1 . .
    H H4A 0.4397 0.9948 0.1758 0.023 Uiso calc R 1 . .
    H H4B 0.2640 0.9538 0.1640 0.023 Uiso calc R 1 . .
    C C5 0.2802(4) 1.00116(11) 0.06364(14) 0.0218(5) Uani d . 1 . .
    H H5A 0.3806 1.0175 0.0388 0.026 Uiso calc R 1 . .
    H H5B 0.2086 0.9750 0.0251 0.026 Uiso calc R 1 . .
    C C6 0.1535(4) 1.04789(12) 0.08326(16) 0.0263(5) Uani d . 1 . .
    H H6A 0.1014 1.0680 0.0346 0.039 Uiso calc R 1 . .
    H H6B 0.2248 1.0741 0.1207 0.039 Uiso calc R 1 . .
    H H6C 0.0530 1.0317 0.1071 0.039 Uiso calc R 1 . .
    C C7 0.1289(3) 0.66779(11) 0.16308(14) 0.0198(5) Uani d . 1 . .
    C C8 0.2339(4) 0.60092(11) 0.27098(14) 0.0227(5) Uani d . 1 . .
    H H8A 0.3515 0.6003 0.2498 0.027 Uiso calc R 1 . .
    H H8B 0.1977 0.5616 0.2792 0.027 Uiso calc R 1 . .
    C C9 0.2634(4) 0.63157(12) 0.34969(14) 0.0241(5) Uani d . 1 . .
    H H9A 0.2952 0.6714 0.3424 0.029 Uiso calc R 1 . .
    H H9B 0.1500 0.6300 0.3739 0.029 Uiso calc R 1 . .
    C C10 -0.1000(4) 0.60685(11) 0.21058(15) 0.0232(5) Uani d . 1 . .
    H H10A -0.1895 0.6373 0.1930 0.028 Uiso calc R 1 . .
    H H10B -0.1155 0.5956 0.2648 0.028 Uiso calc R 1 . .
    C C11 -0.1435(4) 0.55671(12) 0.15499(17) 0.0293(6) Uani d . 1 . .
    H H11A -0.1319 0.5680 0.1004 0.035 Uiso calc R 1 . .
    H H11B -0.0530 0.5264 0.1717 0.035 Uiso calc R 1 . .
    C C12 -0.3363(4) 0.53524(15) 0.15584(18) 0.0370(7) Uani d . 1 . .
    H H12A -0.3612 0.5032 0.1198 0.056 Uiso calc R 1 . .
    H H12B -0.4261 0.5651 0.1386 0.056 Uiso calc R 1 . .
    H H12C -0.3472 0.5235 0.2097 0.056 Uiso calc R 1 . .
    C C13 -0.1430(3) 0.78695(11) -0.09045(15) 0.0223(5) Uani d . 1 . .
    H H13 -0.1766 0.8074 -0.0474 0.027 Uiso calc R 1 . .
    C C14 -0.2656(4) 0.78577(12) -0.16151(16) 0.0267(6) Uani d . 1 . .
    H H14 -0.3805 0.8051 -0.1672 0.032 Uiso calc R 1 . .
    C C15 -0.2165(4) 0.75569(11) -0.22421(16) 0.0267(6) Uani d . 1 . .
    H H15 -0.2978 0.7540 -0.2737 0.032 Uiso calc R 1 . .
    C C16 -0.0475(4) 0.72821(11) -0.21382(14) 0.0230(5) Uani d . 1 . .
    H H16 -0.0107 0.7078 -0.2562 0.028 Uiso calc R 1 . .
    C C17 0.0676(3) 0.73098(10) -0.14026(14) 0.0179(5) Uani d . 1 . .
    C C18 0.2499(3) 0.70174(10) -0.12429(14) 0.0193(5) Uani d . 1 . .
    C C19 0.5105(4) 0.68052(12) -0.03162(16) 0.0274(6) Uani d . 1 . .
    H H19 0.5775 0.6842 0.0207 0.033 Uiso calc R 1 . .
    C C20 0.5869(4) 0.64932(13) -0.08592(18) 0.0342(6) Uani d . 1 . .
    H H20 0.7039 0.6316 -0.0714 0.041 Uiso calc R 1 . .
    C C21 0.4884(4) 0.64455(14) -0.16209(18) 0.0370(7) Uani d . 1 . .
    H H21 0.5371 0.6231 -0.2006 0.044 Uiso calc R 1 . .
    C C22 0.3192(4) 0.67099(12) -0.18219(16) 0.0286(6) Uani d . 1 . .
    H H22 0.2511 0.6683 -0.2345 0.034 Uiso calc R 1 . .
    C C23 1.0929(4) 0.93296(12) 0.46333(17) 0.0319(6) Uani d . 1 . .
    C C24 1.2471(4) 0.93447(15) 0.52810(18) 0.0371(7) Uani d . 1 . .
    H H24A 1.2018 0.9298 0.5784 0.056 Uiso calc R 1 . .
    H H24B 1.3111 0.9706 0.5280 0.056 Uiso calc R 1 . .
    H H24C 1.3333 0.9040 0.5219 0.056 Uiso calc R 1 . .
loop_
    _atom_site_aniso_label
    _atom_site_aniso_U_11
    _atom_site_aniso_U_22
    _atom_site_aniso_U_33
    _atom_site_aniso_U_12
    _atom_site_aniso_U_13
    _atom_site_aniso_U_23
    Cd 0.01970(10) 0.01859(11) 0.01415(10) -0.00001(6) 0.00205(7) -0.00045(6)
    S1 0.0183(3) 0.0203(3) 0.0206(3) 0.0005(2) 0.0026(2) -0.0025(2)
    S2 0.0221(3) 0.0212(3) 0.0254(3) 0.0018(2) 0.0072(2) -0.0035(2)
    S3 0.0212(3) 0.0273(3) 0.0199(3) -0.0013(2) -0.0016(2) 0.0036(2)
    S4 0.0203(3) 0.0270(3) 0.0190(3) -0.0008(2) 0.0012(2) 0.0055(2)
    O1 0.0331(11) 0.0274(10) 0.0200(9) -0.0029(8) -0.0002(7) -0.0002(7)
    O2 0.0453(12) 0.0394(12) 0.0185(9) 0.0197(10) -0.0048(8) -0.0023(8)
    N1 0.0191(10) 0.0201(11) 0.0160(9) 0.0003(8) 0.0036(7) -0.0002(7)
    N2 0.0249(11) 0.0221(11) 0.0173(10) 0.0020(8) 0.0032(8) 0.0022(8)
    N3 0.0193(10) 0.0221(11) 0.0201(10) -0.0003(8) 0.0033(8) -0.0016(8)
    N4 0.0209(10) 0.0146(10) 0.0177(10) 0.0002(8) 0.0035(8) 0.0016(7)
    N5 0.0482(17) 0.0513(18) 0.0362(14) -0.0215(14) -0.0089(12) 0.0155(12)
    C1 0.0203(12) 0.0222(13) 0.0122(10) 0.0008(9) 0.0025(8) 0.0015(8)
    C2 0.0206(12) 0.0237(13) 0.0200(11) -0.0041(10) 0.0058(9) 0.0008(9)
    C3 0.0217(13) 0.0285(14) 0.0244(13) -0.0020(10) 0.0030(10) 0.0030(10)
    C4 0.0222(12) 0.0192(12) 0.0174(11) -0.0006(9) 0.0042(9) -0.0033(9)
    C5 0.0239(12) 0.0223(13) 0.0190(11) 0.0004(10) 0.0034(9) -0.0016(9)
    C6 0.0260(13) 0.0255(14) 0.0287(13) 0.0059(10) 0.0082(10) 0.0010(10)
    C7 0.0228(12) 0.0204(13) 0.0161(11) 0.0012(9) 0.0036(9) -0.0015(9)
    C8 0.0297(13) 0.0191(13) 0.0191(11) 0.0073(10) 0.0041(10) 0.0011(9)
    C9 0.0288(13) 0.0252(14) 0.0184(11) 0.0071(10) 0.0042(10) 0.0003(9)
    C10 0.0273(13) 0.0235(13) 0.0202(11) -0.0002(10) 0.0077(9) 0.0021(9)
    C11 0.0292(14) 0.0274(15) 0.0317(14) -0.0008(11) 0.0064(11) -0.0028(11)
    C12 0.0318(16) 0.0453(19) 0.0338(15) -0.0093(13) 0.0051(12) -0.0038(13)
    C13 0.0211(12) 0.0233(14) 0.0234(12) 0.0031(10) 0.0064(9) 0.0023(9)
    C14 0.0233(13) 0.0287(15) 0.0273(13) 0.0044(10) 0.0013(10) 0.0061(10)
    C15 0.0285(14) 0.0263(14) 0.0227(13) -0.0028(10) -0.0032(11) 0.0037(10)
    C16 0.0286(14) 0.0233(13) 0.0166(11) -0.0040(10) 0.0021(10) -0.0001(9)
    C17 0.0184(12) 0.0192(12) 0.0167(11) -0.0038(9) 0.0047(9) 0.0006(9)
    C18 0.0214(12) 0.0192(12) 0.0180(11) -0.0002(9) 0.0052(9) -0.0007(9)
    C19 0.0198(12) 0.0322(15) 0.0293(13) 0.0055(11) 0.0017(10) 0.0006(11)
    C20 0.0232(14) 0.0375(17) 0.0433(17) 0.0086(12) 0.0099(12) 0.0007(13)
    C21 0.0359(16) 0.0408(18) 0.0381(16) 0.0100(13) 0.0171(13) -0.0078(13)
    C22 0.0315(14) 0.0320(16) 0.0238(13) 0.0009(11) 0.0087(11) -0.0069(11)
    C23 0.0374(16) 0.0254(15) 0.0330(15) -0.0055(12) 0.0062(12) 0.0069(11)
    C24 0.0341(16) 0.0395(18) 0.0361(16) 0.0007(13) 0.0013(12) 0.0090(13)
_geom_special_details
;
All e.s.d.'s (except the e.s.d. in the dihedral angle between two l.s. planes)
are estimated using the full covariance matrix. The cell e.s.d.'s are taken
into account individually in the estimation of e.s.d.'s in distances, angles
and torsion angles; correlations between e.s.d.'s in cell parameters are only
used when they are defined by crystal symmetry. An approximate (isotropic)
treatment of cell e.s.d.'s is used for estimating e.s.d.'s involving l.s.
planes.
;
loop_
    _geom_bond_atom_site_label_1
    _geom_bond_atom_site_label_2
    _geom_bond_site_symmetry_2
    _geom_bond_distance
    _geom_bond_publ_flag
    Cd N3 . 2.361(2) y
    Cd N4 . 2.406(2) y
    Cd S1 . 2.5872(7) y
    Cd S3 . 2.6539(7) y
    Cd S4 . 2.6704(7) y
    Cd S2 . 2.7816(7) y
    S1 C1 . 1.736(2) ?
    S2 C1 . 1.723(2) ?
    S3 C7 . 1.723(3) ?
    S4 C7 . 1.724(2) ?
    O1 C3 . 1.426(3) ?
    O1 H1O . 0.8400 ?
    O2 C9 . 1.427(3) ?
    O2 H2O . 0.8400 ?
    N1 C1 . 1.340(3) ?
    N1 C2 . 1.472(3) ?
    N1 C4 . 1.475(3) ?
    N2 C7 . 1.337(3) ?
    N2 C10 . 1.467(3) ?
    N2 C8 . 1.478(3) ?
    N3 C19 . 1.345(3) ?
    N3 C18 . 1.345(3) ?
    N4 C13 . 1.340(3) ?
    N4 C17 . 1.346(3) ?
    N5 C23 . 1.141(4) ?
    C2 C3 . 1.515(3) ?
    C2 H2A . 0.9900 ?
    C2 H2B . 0.9900 ?
    C3 H3A . 0.9900 ?
    C3 H3B . 0.9900 ?
    C4 C5 . 1.526(3) ?
    C4 H4A . 0.9900 ?
    C4 H4B . 0.9900 ?
    C5 C6 . 1.523(3) ?
    C5 H5A . 0.9900 ?
    C5 H5B . 0.9900 ?
    C6 H6A . 0.9800 ?
    C6 H6B . 0.9800 ?
    C6 H6C . 0.9800 ?
    C8 C9 . 1.515(3) ?
    C8 H8A . 0.9900 ?
    C8 H8B . 0.9900 ?
    C9 H9A . 0.9900 ?
    C9 H9B . 0.9900 ?
    C10 C11 . 1.527(4) ?
    C10 H10A . 0.9900 ?
    C10 H10B . 0.9900 ?
    C11 C12 . 1.505(4) ?
    C11 H11A . 0.9900 ?
    C11 H11B . 0.9900 ?
    C12 H12A . 0.9800 ?
    C12 H12B . 0.9800 ?
    C12 H12C . 0.9800 ?
    C13 C14 . 1.384(4) ?
    C13 H13 . 0.9500 ?
    C14 C15 . 1.388(4) ?
    C14 H14 . 0.9500 ?
    C15 C16 . 1.385(4) ?
    C15 H15 . 0.9500 ?
    C16 C17 . 1.393(3) ?
    C16 H16 . 0.9500 ?
    C17 C18 . 1.490(3) ?
    C18 C22 . 1.395(3) ?
    C19 C20 . 1.381(4) ?
    C19 H19 . 0.9500 ?
    C20 C21 . 1.383(4) ?
    C20 H20 . 0.9500 ?
    C21 C22 . 1.381(4) ?
    C21 H21 . 0.9500 ?
    C22 H22 . 0.9500 ?
    C23 C24 . 1.443(4) ?
    C24 H24A . 0.9800 ?
    C24 H24B . 0.9800 ?
    C24 H24C . 0.9800 ?
loop_
    _geom_angle_atom_site_label_1
    _geom_angle_atom_site_label_2
    _geom_angle_atom_site_label_3
    _geom_angle_site_symmetry_1
    _geom_angle_site_symmetry_3
    _geom_angle
    _geom_angle_publ_flag
    N3 Cd N4 . . 68.37(7) ?
    N3 Cd S1 . . 141.84(5) ?
    N4 Cd S1 . . 98.70(5) ?
    N3 Cd S3 . . 96.53(5) ?
    N4 Cd S3 . . 143.78(5) ?
    S1 Cd S3 . . 111.54(2) ?
    N3 Cd S4 . . 106.87(5) ?
    N4 Cd S4 . . 84.70(5) ?
    S1 Cd S4 . . 107.40(2) ?
    S3 Cd S4 . . 67.92(2) ?
    N3 Cd S2 . . 86.66(5) ?
    N4 Cd S2 . . 118.12(5) ?
    S1 Cd S2 . . 67.51(2) ?
    S3 Cd S2 . . 92.38(2) ?
    S4 Cd S2 . . 156.855(19) ?
    C1 S1 Cd . . 89.45(8) ?
    C1 S2 Cd . . 83.49(9) ?
    C7 S3 Cd . . 86.69(8) ?
    C7 S4 Cd . . 86.13(9) ?
    C3 O1 H1O . . 105.4 ?
    C9 O2 H2O . . 111.9 ?
    C1 N1 C2 . . 122.3(2) ?
    C1 N1 C4 . . 121.6(2) ?
    C2 N1 C4 . . 115.9(2) ?
    C7 N2 C10 . . 122.5(2) ?
    C7 N2 C8 . . 121.8(2) ?
    C10 N2 C8 . . 115.6(2) ?
    C19 N3 C18 . . 119.2(2) ?
    C19 N3 Cd . . 120.38(17) ?
    C18 N3 Cd . . 120.40(16) ?
    C13 N4 C17 . . 118.6(2) ?
    C13 N4 Cd . . 122.48(16) ?
    C17 N4 Cd . . 118.74(16) ?
    N1 C1 S2 . . 120.62(18) ?
    N1 C1 S1 . . 119.92(18) ?
    S2 C1 S1 . . 119.46(14) ?
    N1 C2 C3 . . 112.5(2) ?
    N1 C2 H2A . . 109.1 ?
    C3 C2 H2A . . 109.1 ?
    N1 C2 H2B . . 109.1 ?
    C3 C2 H2B . . 109.1 ?
    H2A C2 H2B . . 107.8 ?
    O1 C3 C2 . . 108.4(2) ?
    O1 C3 H3A . . 110.0 ?
    C2 C3 H3A . . 110.0 ?
    O1 C3 H3B . . 110.0 ?
    C2 C3 H3B . . 110.0 ?
    H3A C3 H3B . . 108.4 ?
    N1 C4 C5 . . 111.54(19) ?
    N1 C4 H4A . . 109.3 ?
    C5 C4 H4A . . 109.3 ?
    N1 C4 H4B . . 109.3 ?
    C5 C4 H4B . . 109.3 ?
    H4A C4 H4B . . 108.0 ?
    C6 C5 C4 . . 111.1(2) ?
    C6 C5 H5A . . 109.4 ?
    C4 C5 H5A . . 109.4 ?
    C6 C5 H5B . . 109.4 ?
    C4 C5 H5B . . 109.4 ?
    H5A C5 H5B . . 108.0 ?
    C5 C6 H6A . . 109.5 ?
    C5 C6 H6B . . 109.5 ?
    H6A C6 H6B . . 109.5 ?
    C5 C6 H6C . . 109.5 ?
    H6A C6 H6C . . 109.5 ?
    H6B C6 H6C . . 109.5 ?
    N2 C7 S3 . . 120.65(19) ?
    N2 C7 S4 . . 120.09(19) ?
    S3 C7 S4 . . 119.26(14) ?
    N2 C8 C9 . . 111.5(2) ?
    N2 C8 H8A . . 109.3 ?
    C9 C8 H8A . . 109.3 ?
    N2 C8 H8B . . 109.3 ?
    C9 C8 H8B . . 109.3 ?
    H8A C8 H8B . . 108.0 ?
    O2 C9 C8 . . 105.9(2) ?
    O2 C9 H9A . . 110.5 ?
    C8 C9 H9A . . 110.6 ?
    O2 C9 H9B . . 110.5 ?
    C8 C9 H9B . . 110.5 ?
    H9A C9 H9B . . 108.7 ?
    N2 C10 C11 . . 112.4(2) ?
    N2 C10 H10A . . 109.1 ?
    C11 C10 H10A . . 109.1 ?
    N2 C10 H10B . . 109.1 ?
    C11 C10 H10B . . 109.1 ?
    H10A C10 H10B . . 107.9 ?
    C12 C11 C10 . . 110.9(2) ?
    C12 C11 H11A . . 109.5 ?
    C10 C11 H11A . . 109.5 ?
    C12 C11 H11B . . 109.5 ?
    C10 C11 H11B . . 109.5 ?
    H11A C11 H11B . . 108.0 ?
    C11 C12 H12A . . 109.5 ?
    C11 C12 H12B . . 109.5 ?
    H12A C12 H12B . . 109.5 ?
    C11 C12 H12C . . 109.5 ?
    H12A C12 H12C . . 109.5 ?
    H12B C12 H12C . . 109.5 ?
    N4 C13 C14 . . 123.0(2) ?
    N4 C13 H13 . . 118.5 ?
    C14 C13 H13 . . 118.5 ?
    C13 C14 C15 . . 118.4(2) ?
    C13 C14 H14 . . 120.8 ?
    C15 C14 H14 . . 120.8 ?
    C16 C15 C14 . . 119.2(2) ?
    C16 C15 H15 . . 120.4 ?
    C14 C15 H15 . . 120.4 ?
    C15 C16 C17 . . 119.0(2) ?
    C15 C16 H16 . . 120.5 ?
    C17 C16 H16 . . 120.5 ?
    N4 C17 C16 . . 121.8(2) ?
    N4 C17 C18 . . 116.2(2) ?
    C16 C17 C18 . . 122.0(2) ?
    N3 C18 C22 . . 121.2(2) ?
    N3 C18 C17 . . 116.2(2) ?
    C22 C18 C17 . . 122.6(2) ?
    N3 C19 C20 . . 122.6(3) ?
    N3 C19 H19 . . 118.7 ?
    C20 C19 H19 . . 118.7 ?
    C19 C20 C21 . . 118.2(3) ?
    C19 C20 H20 . . 120.9 ?
    C21 C20 H20 . . 120.9 ?
    C22 C21 C20 . . 120.0(3) ?
    C22 C21 H21 . . 120.0 ?
    C20 C21 H21 . . 120.0 ?
    C21 C22 C18 . . 118.8(3) ?
    C21 C22 H22 . . 120.6 ?
    C18 C22 H22 . . 120.6 ?
    N5 C23 C24 . . 179.1(3) ?
    C23 C24 H24A . . 109.5 ?
    C23 C24 H24B . . 109.5 ?
    H24A C24 H24B . . 109.5 ?
    C23 C24 H24C . . 109.5 ?
    H24A C24 H24C . . 109.5 ?
    H24B C24 H24C . . 109.5 ?
loop_
    _geom_torsion_atom_site_label_1
    _geom_torsion_atom_site_label_2
    _geom_torsion_atom_site_label_3
    _geom_torsion_atom_site_label_4
    _geom_torsion_site_symmetry_1
    _geom_torsion_site_symmetry_2
    _geom_torsion_site_symmetry_3
    _geom_torsion_site_symmetry_4
    _geom_torsion
    _geom_torsion_publ_flag
    N3 Cd S1 C1 . . . . -52.88(11) ?
    N4 Cd S1 C1 . . . . -118.76(9) ?
    S3 Cd S1 C1 . . . . 81.54(8) ?
    S4 Cd S1 C1 . . . . 154.10(8) ?
    S2 Cd S1 C1 . . . . -1.85(7) ?
    N3 Cd S2 C1 . . . . 153.10(9) ?
    N4 Cd S2 C1 . . . . 89.84(9) ?
    S1 Cd S2 C1 . . . . 1.87(8) ?
    S3 Cd S2 C1 . . . . -110.49(8) ?
    S4 Cd S2 C1 . . . . -79.80(9) ?
    N3 Cd S3 C7 . . . . -105.50(10) ?
    N4 Cd S3 C7 . . . . -43.64(12) ?
    S1 Cd S3 C7 . . . . 100.87(8) ?
    S4 Cd S3 C7 . . . . 0.09(8) ?
    S2 Cd S3 C7 . . . . 167.59(8) ?
    N3 Cd S4 C7 . . . . 90.20(10) ?
    N4 Cd S4 C7 . . . . 155.69(10) ?
    S1 Cd S4 C7 . . . . -106.83(8) ?
    S3 Cd S4 C7 . . . . -0.09(8) ?
    S2 Cd S4 C7 . . . . -33.49(10) ?
    N4 Cd N3 C19 . . . . 178.4(2) ?
    S1 Cd N3 C19 . . . . 102.4(2) ?
    S3 Cd N3 C19 . . . . -35.7(2) ?
    S4 Cd N3 C19 . . . . -104.5(2) ?
    S2 Cd N3 C19 . . . . 56.3(2) ?
    N4 Cd N3 C18 . . . . -1.17(17) ?
    S1 Cd N3 C18 . . . . -77.2(2) ?
    S3 Cd N3 C18 . . . . 144.74(18) ?
    S4 Cd N3 C18 . . . . 75.88(18) ?
    S2 Cd N3 C18 . . . . -123.25(18) ?
    N3 Cd N4 C13 . . . . 177.6(2) ?
    S1 Cd N4 C13 . . . . -39.79(19) ?
    S3 Cd N4 C13 . . . . 107.09(19) ?
    S4 Cd N4 C13 . . . . 67.05(19) ?
    S2 Cd N4 C13 . . . . -108.88(19) ?
    N3 Cd N4 C17 . . . . 2.78(17) ?
    S1 Cd N4 C17 . . . . 145.43(16) ?
    S3 Cd N4 C17 . . . . -67.7(2) ?
    S4 Cd N4 C17 . . . . -107.73(17) ?
    S2 Cd N4 C17 . . . . 76.34(18) ?
    C2 N1 C1 S2 . . . . 0.1(3) ?
    C4 N1 C1 S2 . . . . 174.40(16) ?
    C2 N1 C1 S1 . . . . -179.15(17) ?
    C4 N1 C1 S1 . . . . -4.8(3) ?
    Cd S2 C1 N1 . . . . 177.82(19) ?
    Cd S2 C1 S1 . . . . -2.96(12) ?
    Cd S1 C1 N1 . . . . -177.61(18) ?
    Cd S1 C1 S2 . . . . 3.16(13) ?
    C1 N1 C2 C3 . . . . -90.2(3) ?
    C4 N1 C2 C3 . . . . 95.2(3) ?
    N1 C2 C3 O1 . . . . -63.7(3) ?
    C1 N1 C4 C5 . . . . -83.9(3) ?
    C2 N1 C4 C5 . . . . 90.8(2) ?
    N1 C4 C5 C6 . . . . 177.9(2) ?
    C10 N2 C7 S3 . . . . 179.42(18) ?
    C8 N2 C7 S3 . . . . -3.5(3) ?
    C10 N2 C7 S4 . . . . -1.5(3) ?
    C8 N2 C7 S4 . . . . 175.58(18) ?
    Cd S3 C7 N2 . . . . 178.9(2) ?
    Cd S3 C7 S4 . . . . -0.15(14) ?
    Cd S4 C7 N2 . . . . -178.9(2) ?
    Cd S4 C7 S3 . . . . 0.15(13) ?
    C7 N2 C8 C9 . . . . 91.3(3) ?
    C10 N2 C8 C9 . . . . -91.5(3) ?
    N2 C8 C9 O2 . . . . -176.7(2) ?
    C7 N2 C10 C11 . . . . 89.8(3) ?
    C8 N2 C10 C11 . . . . -87.4(3) ?
    N2 C10 C11 C12 . . . . 178.6(2) ?
    C17 N4 C13 C14 . . . . -0.8(4) ?
    Cd N4 C13 C14 . . . . -175.62(19) ?
    N4 C13 C14 C15 . . . . 0.2(4) ?
    C13 C14 C15 C16 . . . . -0.2(4) ?
    C14 C15 C16 C17 . . . . 0.8(4) ?
    C13 N4 C17 C16 . . . . 1.4(4) ?
    Cd N4 C17 C16 . . . . 176.40(18) ?
    C13 N4 C17 C18 . . . . -179.0(2) ?
    Cd N4 C17 C18 . . . . -4.0(3) ?
    C15 C16 C17 N4 . . . . -1.4(4) ?
    C15 C16 C17 C18 . . . . 179.0(2) ?
    C19 N3 C18 C22 . . . . 0.9(4) ?
    Cd N3 C18 C22 . . . . -179.6(2) ?
    C19 N3 C18 C17 . . . . -179.9(2) ?
    Cd N3 C18 C17 . . . . -0.3(3) ?
    N4 C17 C18 N3 . . . . 2.9(3) ?
    C16 C17 C18 N3 . . . . -177.5(2) ?
    N4 C17 C18 C22 . . . . -177.9(2) ?
    C16 C17 C18 C22 . . . . 1.7(4) ?
    C18 N3 C19 C20 . . . . -1.0(4) ?
    Cd N3 C19 C20 . . . . 179.4(2) ?
    N3 C19 C20 C21 . . . . 0.4(5) ?
    C19 C20 C21 C22 . . . . 0.5(5) ?
    C20 C21 C22 C18 . . . . -0.7(5) ?
    N3 C18 C22 C21 . . . . 0.0(4) ?
    C17 C18 C22 C21 . . . . -179.2(3) ?
loop_
    _geom_hbond_atom_site_label_D
    _geom_hbond_atom_site_label_H
    _geom_hbond_atom_site_label_A
    _geom_hbond_site_symmetry_A
    _geom_hbond_distance_DH
    _geom_hbond_distance_HA
    _geom_hbond_distance_DA
    _geom_hbond_angle_DHA
    O1 H1o N5 1_555 0.84 2.06 2.898(3) 174
    O2 H2o S2 4_576 0.84 2.55 3.388(2) 175
