# Supplementary material for: (2,2′-Bipyrid­yl)bis­[N-(2-hydroxy­ethyl)-N-n-propyl­dithio­carbamato-κ2 S,S′]cadmium(II) acetonitrile solvate
Source: Acta Crystallogr Sect E Struct Rep Online. 2009 Nov 25;65(Pt 12):m1669–70. doi: 10.1107/S1600536809049666 (PMC2971818; doi:10.1107/S1600536809049666)
Supplement: Supplementary file 2 [file e-65-m1669-Isup2.hkl]

# 
# h,k,l, Fc-squared, Fo-squared, sigma(Fo-squared) and status flag 
# 
data_I
_shelx_title '  _36' 
_shelx_refln_list_code          4 
_shelx_F_calc_maximum      368.84 
_exptl_crystal_F_000      1368.00 
_reflns_d_resolution_high  0.7964 
 
loop_ 
 _symmetry_equiv_pos_as_xyz 
 'x, y, z' 
 '-x, y+1/2, -z+1/2' 
 '-x, -y, -z' 
 'x, -y-1/2, z-1/2' 
 
_cell_length_a     7.3277 
_cell_length_b    23.8216 
_cell_length_c    17.1159 
_cell_angle_alpha  90.000 
_cell_angle_beta   99.786 
_cell_angle_gamma  90.000 
 
_shelx_F_squared_multiplier     1.000 
 
loop_ 
 _refln_index_h 
 _refln_index_k 
 _refln_index_l 
 _refln_F_squared_calc 
 _refln_F_squared_meas 
 _refln_F_squared_sigma 
 _refln_observed_status 
   1   0   0     1213.03     1326.25     40.75 o 
   2   0   0    31061.93    28385.04    278.56 o 
   3   0   0     3136.45     2784.66    118.09 o 
   4   0   0    11172.93    11857.44    204.06 o 
   5   0   0     5655.93     5581.50    126.84 o 
   6   0   0      492.23      631.51    297.79 o 
   7   0   0     6696.56     6434.40    138.77 o 
   8   0   0        3.67       69.72    677.80 o 
   9   0   0     1344.58     1516.00     60.91 o 
   2   1   0       16.25       46.49      7.56 o 
   3   1   0    22056.86    20835.90    175.13 o 
   4   1   0     3199.11     2335.96    120.61 o 
   5   1   0      314.05      280.19     38.29 o 
   6   1   0     8276.97     7562.16    127.21 o 
   7   1   0     2004.04     1811.51     51.79 o 
   8   1   0     5300.29     6145.99    437.39 o 
   9   1   0       13.28       31.22     10.69 o 
   1   2   0     3586.06     3272.17     81.63 o 
   2   2   0     2424.92     2364.65     52.65 o 
   3   2   0     1514.65     1288.75     34.18 o 
   4   2   0    10895.21    10700.33    161.05 o 
   5   2   0     8249.46     8041.92    150.50 o 
   6   2   0      846.75      691.29     69.24 o 
   7   2   0     6325.66     6395.02    244.18 o 
   8   2   0        2.40       24.33      5.66 o 
   9   2   0     2116.80     2152.47     93.73 o 
   1   3   0    24398.00    23964.67    115.64 o 
   2   3   0     1737.02     1646.27    108.40 o 
   3   3   0    17472.05    17075.51    283.05 o 
   4   3   0      317.71      253.84     17.93 o 
   5   3   0      162.24      143.29     25.74 o 
   6   3   0     4887.83     4825.07    121.32 o 
   7   3   0      548.56      497.44     39.87 o 
   8   3   0     4143.85     4206.13     97.92 o 
   9   3   0        0.81        1.71      8.15 o 
   1   4   0    10195.65    10188.27    137.42 o 
   2   4   0    27407.54    26665.04    207.75 o 
   3   4   0     2614.10     2846.54     63.94 o 
   4   4   0    13016.03    12687.99    129.66 o 
   5   4   0     3655.70     3624.77     58.51 o 
   6   4   0     1265.77     1135.59     71.10 o 
   7   4   0     4929.05     5209.11    109.55 o 
   8   4   0      551.67      527.26     44.29 o 
   1   5   0      495.22      565.47     43.48 o 
   2   5   0      506.08      550.41     32.37 o 
   3   5   0     3928.71     3537.61     49.76 o 
   4   5   0     4714.23     4425.65    126.33 o 
   5   5   0    13645.74    12623.76    159.70 o 
   6   5   0     4040.13     3912.37    146.14 o 
   7   5   0     1229.19     1031.53     76.51 o 
   8   5   0     4798.92     4956.65    124.14 o 
   1   6   0    25821.98    27145.67    260.27 o 
   2   6   0    21383.11    20347.53    168.02 o 
   3   6   0     4042.79     3713.82     67.62 o 
   4   6   0    12272.82    12158.97    152.08 o 
   5   6   0     6274.12     5944.15    165.91 o 
   6   6   0     4150.84     3630.21    160.23 o 
   7   6   0     4632.19     4655.02    124.90 o 
   8   6   0      487.30      508.44     50.67 o 
   1   7   0    28171.88    26243.80    179.58 o 
   2   7   0     2891.26     3186.40     46.67 o 
   3   7   0     1434.48     1179.43     48.14 o 
   4   7   0    10090.18     9957.71    126.20 o 
   5   7   0    20385.75    19710.50    432.91 o 
   6   7   0     1898.14     1703.70    158.71 o 
   7   7   0       88.19      104.51     23.49 o 
   8   7   0      489.09      558.51     43.34 o 
   1   8   0     3996.13     4311.80     50.72 o 
   2   8   0    21483.55    21028.24    297.67 o 
   3   8   0     8412.85     8448.81    102.74 o 
   4   8   0     5039.48     4877.61     95.98 o 
   5   8   0     8305.67     7934.97    269.29 o 
   6   8   0     4327.10     3998.60    151.78 o 
   7   8   0     1173.51     1225.58     67.91 o 
   8   8   0        0.29       13.21     15.52 o 
   1   9   0    16508.75    16861.52    267.55 o 
   2   9   0    21209.69    21850.10    452.78 o 
   3   9   0     1604.30     1402.92     43.90 o 
   4   9   0     7863.59     7737.79    166.73 o 
   5   9   0    10011.95     9797.59    159.69 o 
   6   9   0     3658.47     3681.38    102.43 o 
   7   9   0      689.51      744.40     67.28 o 
   8   9   0      120.30      124.37     18.75 o 
   1  10   0     5100.12     5044.53     46.21 o 
   2  10   0    19757.04    19365.58    269.98 o 
   3  10   0    14184.40    13940.60    197.69 o 
   4  10   0     4815.11     4655.44    103.36 o 
   5  10   0     4715.65     4541.16    103.46 o 
   6  10   0      260.97      293.60     23.73 o 
   7  10   0      737.84      807.91     69.69 o 
   8  10   0        1.85        8.89     12.42 o 
   1  11   0     5833.43     5091.13    146.64 o 
   2  11   0    15035.71    14806.84    151.34 o 
   3  11   0     5617.94     5130.16     63.64 o 
   4  11   0      725.05      755.09     57.46 o 
   5  11   0     5018.98     4953.33    126.78 o 
   6  11   0     1453.39     1521.55     46.90 o 
   7  11   0       12.02       28.66      7.07 o 
   8  11   0      381.78      409.81     28.41 o 
   1  12   0      225.44      243.00     12.64 o 
   2  12   0     2296.22     2126.24     48.23 o 
   3  12   0     5405.86     5311.59     66.34 o 
   4  12   0     9064.27     9285.51    150.39 o 
   5  12   0     2092.40     1966.79     70.69 o 
   6  12   0      727.17      858.66     56.34 o 
   7  12   0     1599.03     1729.02    136.55 o 
   8  12   0        5.53       20.64      9.31 o 
   1  13   0     7057.70     7546.43    124.96 o 
   2  13   0      827.96      874.26     27.90 o 
   3  13   0     5841.35     6255.11    265.72 o 
   4  13   0       14.99       38.86     11.93 o 
   5  13   0      482.88      627.70     53.59 o 
   6  13   0     3010.81     3167.14     76.66 o 
   7  13   0      796.46      852.67     69.10 o 
   8  13   0      187.24      180.85     25.08 o 
   1  14   0     1485.99     1288.83     52.38 o 
   2  14   0     1381.97     1360.07     39.01 o 
   3  14   0       66.64       66.02      8.94 o 
   4  14   0     2085.87     2107.08     55.31 o 
   5  14   0     1642.72     1649.89    100.52 o 
   6  14   0     1511.07     1568.83     88.29 o 
   7  14   0     2180.62     2223.23     55.92 o 
   8  14   0      161.26      196.64     21.44 o 
   2  15   0       11.22       16.89      1.81 o 
   3  15   0     5084.26     5278.30    105.53 o 
   4  15   0       19.66       26.54      7.11 o 
   5  15   0      162.90      181.93     16.79 o 
   6  15   0     3383.05     3493.98     71.25 o 
   7  15   0     2111.74     2146.82     49.68 o 
   1  16   0      234.29      187.44     25.75 o 
   2  16   0     1334.16     1313.55     43.59 o 
   3  16   0      377.05      321.56     17.46 o 
   4  16   0     3574.38     3444.23     53.47 o 
   5  16   0     1114.92     1049.94     61.56 o 
   6  16   0      352.31      438.76     51.55 o 
   7  16   0     1670.69     1641.80     67.38 o 
   1  17   0    11397.50    12129.37    277.96 o 
   2  17   0      509.29      397.39     33.74 o 
   3  17   0     3262.67     3255.26     60.23 o 
   4  17   0     1223.73     1046.11     39.04 o 
   5  17   0       83.48       87.65     15.73 o 
   6  17   0      564.32      593.96     40.63 o 
   7  17   0      729.17      793.14     81.77 o 
   1  18   0       21.11      517.72    197.28 o 
   2  18   0     2233.65     2268.54     52.27 o 
   3  18   0      147.58      156.64     15.66 o 
   4  18   0     1503.00     1454.54     29.39 o 
   5  18   0     4380.93     4409.23     80.18 o 
   6  18   0      237.26      204.32     21.94 o 
   7  18   0     3739.62     4007.33     82.89 o 
   1  19   0     5298.63      722.80    446.93 o 
   2  19   0      118.34      118.05     17.02 o 
   3  19   0     2235.47     2466.06     54.21 o 
   4  19   0     2911.50     2876.75     54.01 o 
   5  19   0       52.77       41.77     11.16 o 
   6  19   0      724.29      668.53     91.61 o 
   7  19   0       61.80       62.82     35.01 o 
   1  20   0     1006.19      943.97    187.24 o 
   2  20   0     6058.62     6296.00    131.46 o 
   3  20   0        3.63        7.66      2.98 o 
   4  20   0      525.37      486.78     26.41 o 
   5  20   0     2035.22     1865.31     33.08 o 
   6  20   0       68.67       69.99     13.09 o 
   1  21   0     1192.73     1702.01     87.84 o 
   2  21   0      421.76      377.99     40.20 o 
   3  21   0     1824.83     1814.67     50.57 o 
   4  21   0     1701.25     1640.82     43.12 o 
   5  21   0     1219.85     1197.01     71.94 o 
   6  21   0       82.04       78.03     18.56 o 
   0  22   0        9.29       22.37     25.92 o 
   1  22   0      599.08      615.49     69.67 o 
   2  22   0     1470.57     1765.59    104.30 o 
   3  22   0      275.35      209.07     18.74 o 
   4  22   0      235.37      193.11     36.06 o 
   5  22   0      252.82      172.48     51.97 o 
   6  22   0      326.02      293.23     70.69 o 
   1  23   0      289.18      324.12     36.46 o 
   2  23   0       43.43       46.29     14.87 o 
   3  23   0        6.61        5.47      4.24 o 
   4  23   0       65.40       57.24     15.06 o 
   5  23   0     1228.05     1319.55     66.56 o 
   0  24   0       28.11     1130.53    791.48 o 
   1  24   0        0.22       39.15    131.90 o 
   2  24   0     2554.85     2609.29     69.34 o 
   3  24   0      183.55      147.62     32.09 o 
   4  24   0      560.76      573.71     20.92 o 
   5  24   0       16.29       28.40     12.11 o 
   1  25   0      148.23      184.99     40.74 o 
   2  25   0      248.40      225.67     40.69 o 
   3  25   0       31.79        9.63      9.99 o 
   0  26   0      231.79      290.58     53.15 o 
   1  26   0        7.51       72.10     44.42 o 
   2  26   0     1526.59     1456.47    109.41 o 
   3  26   0     2015.83     2001.60     49.00 o 
   1  27   0      737.28      802.64    329.27 o 
   2  27   0     1114.46     1022.10     50.12 o 
   3  27   0      542.93      476.05    193.90 o 
   0  28   0     1074.23      971.41    115.46 o 
   1  28   0      727.92      730.51     63.10 o 
   2  28   0      379.96      406.81    119.11 o 
   3  28   0     1670.79     1573.61    176.24 o 
   1  29   0      426.50      538.20    105.63 o 
   2  29   0      250.41      270.32    442.61 o 
  -9   1   1       19.13       32.74     10.49 o 
  -8   1   1       17.59       23.22      6.77 o 
  -7   1   1      939.46     1108.92     94.30 o 
  -6   1   1       22.60       45.27     12.99 o 
  -5   1   1       54.35      135.61     31.50 o 
  -4   1   1        0.19        5.70      8.07 o 
  -3   1   1      418.88      301.78     55.65 o 
  -2   1   1      419.72      337.81     33.44 o 
  -1   1   1     8452.86     8031.35    142.56 o 
   1   1   1     3702.89     3740.77     33.50 o 
   2   1   1     4600.67     4485.04     53.53 o 
   3   1   1     7732.21     7598.15    106.75 o 
   4   1   1       40.90       44.96     14.73 o 
   5   1   1     2434.28     2212.80     32.86 o 
   6   1   1      116.95      111.05     22.40 o 
   7   1   1        9.83       24.77     10.75 o 
   8   1   1      482.03      598.65     61.69 o 
  -9   2   1       18.99       29.91     11.80 o 
  -8   2   1     3005.29     3275.00    148.03 o 
  -7   2   1       16.91       42.64     16.50 o 
  -6   2   1      554.49      579.16    149.51 o 
  -5   2   1        8.59       18.31      6.67 o 
  -4   2   1     7881.05     7987.55    112.00 o 
  -3   2   1     2996.26     2773.41    168.37 o 
  -2   2   1      114.26      129.92     14.34 o 
  -1   2   1    10808.54    10862.39    188.27 o 
   0   2   1      125.44       77.29     10.60 o 
   1   2   1     6395.73     6330.50     54.84 o 
   2   2   1     1603.59     1760.29     34.55 o 
   3   2   1      543.34      438.02     26.82 o 
   4   2   1      362.16      298.98     25.14 o 
   5   2   1      896.62      788.33     39.43 o 
   6   2   1     3577.81     3372.57     74.10 o 
   7   2   1      255.22      284.96     26.58 o 
   8   2   1      152.45      141.83     16.15 o 
  -9   3   1        4.49        4.03      5.62 o 
  -8   3   1       11.19       29.37      6.68 o 
  -7   3   1     1250.68     1302.01     34.47 o 
  -6   3   1        4.20       23.77      8.51 o 
  -4   3   1      145.59      104.27     13.04 o 
  -3   3   1    25536.27    26264.68    182.07 o 
  -2   3   1      856.80      838.59     34.89 o 
  -1   3   1      107.37      106.84      6.39 o 
   0   3   1      423.83      434.90     19.97 o 
   1   3   1      113.83      109.38      5.59 o 
   2   3   1     9851.90     9502.58     96.21 o 
   3   3   1     1158.77     1147.87     36.53 o 
   4   3   1      367.07      325.14     37.07 o 
   5   3   1       97.27      127.47     22.96 o 
   6   3   1      620.20      533.94     60.60 o 
   7   3   1      196.13      172.64     23.36 o 
   8   3   1     1622.42     1653.06     81.67 o 
  -9   4   1      523.27      600.42     39.90 o 
  -8   4   1     1245.83     1220.48     60.07 o 
  -7   4   1      321.15      328.04     44.07 o 
  -6   4   1     3575.61     3422.85    103.32 o 
  -5   4   1      565.44      541.03     27.56 o 
  -4   4   1      152.31      127.36     10.08 o 
  -3   4   1      169.36      242.71     30.97 o 
  -2   4   1     8797.75     8811.57    104.44 o 
  -1   4   1      332.28      286.59     16.15 o 
   0   4   1     1046.06     1130.14     27.99 o 
   1   4   1      437.50      684.78     27.38 o 
   2   4   1    12591.73    12171.01    160.76 o 
   3   4   1    12151.93    11842.19    114.30 o 
   4   4   1      206.48      145.28     19.69 o 
   5   4   1     1096.18      939.15     62.20 o 
   6   4   1      971.61      845.92     74.65 o 
   7   4   1      258.94      223.97     31.33 o 
   8   4   1       76.69       79.40     20.87 o 
  -9   5   1      373.41      411.24     30.93 o 
  -8   5   1      381.45      457.57     82.85 o 
  -7   5   1      136.84      142.93     22.52 o 
  -6   5   1       76.84       56.07      9.44 o 
  -5   5   1     2200.01     2018.14     20.91 o 
  -4   5   1     2367.11     2211.94     31.46 o 
  -3   5   1    12669.96    12976.28    136.45 o 
  -2   5   1      715.44      696.29     67.34 o 
  -1   5   1    12633.28    12137.75    166.26 o 
   0   5   1     1783.64     2171.06     77.54 o 
   1   5   1     3686.41     4093.61     40.27 o 
   2   5   1     3681.61     3412.30     40.98 o 
   3   5   1      104.58       89.67      7.19 o 
   4   5   1      293.88      259.38     21.44 o 
   5   5   1     1638.83     1514.98     34.21 o 
   6   5   1     2367.65     2098.95     63.68 o 
   7   5   1      843.72      927.01    485.57 o 
   8   5   1       79.78       92.93     16.25 o 
  -8   6   1      186.13      192.98     32.64 o 
  -7   6   1       25.36        5.18     12.20 o 
  -6   6   1     8771.30     9074.99    143.17 o 
  -5   6   1     4788.46     4716.45    137.46 o 
  -4   6   1       35.52       39.95      7.10 o 
  -3   6   1      772.85      813.34     17.89 o 
  -2   6   1     3802.58     3785.16     44.79 o 
  -1   6   1    13229.74    13650.50    112.59 o 
   0   6   1      249.59      301.61     20.86 o 
   1   6   1     5415.41     5870.88     51.57 o 
   2   6   1      804.79      822.84     12.80 o 
   3   6   1      480.27      411.60     23.41 o 
   4   6   1     5892.61     5545.58     69.60 o 
   5   6   1      567.25      515.45     18.80 o 
   6   6   1       92.47       66.33     20.59 o 
   7   6   1       47.66       46.08     10.13 o 
   8   6   1       11.97       23.43      8.57 o 
  -8   7   1      294.85      233.79     43.39 o 
  -7   7   1     1118.20     1373.23     96.82 o 
  -6   7   1      968.29     1001.35     55.63 o 
  -5   7   1     1184.21     1187.83     62.00 o 
  -4   7   1     1447.04     1318.29     84.71 o 
  -3   7   1     1498.90     1662.96     68.14 o 
  -2   7   1     1137.67     1413.51     31.59 o 
  -1   7   1     3482.60     3147.97     78.18 o 
   0   7   1     3080.99     3174.33      8.23 o 
   1   7   1     2675.94     2809.15     48.71 o 
   2   7   1     3603.91     3464.56     49.55 o 
   3   7   1     3480.17     3829.01     46.34 o 
   4   7   1      369.05      381.51     24.03 o 
   5   7   1      894.15      845.89     39.13 o 
   6   7   1        6.48       22.86      9.38 o 
   7   7   1      301.75      316.93     34.98 o 
   8   7   1      215.99      228.61     45.33 o 
  -8   8   1      288.82      330.37     30.87 o 
  -7   8   1       71.78       89.43     17.80 o 
  -6   8   1      142.64      189.57     23.75 o 
  -5   8   1     4008.34     3841.22     88.32 o 
  -4   8   1      668.15      652.47     39.59 o 
  -3   8   1        6.34        7.50     12.71 o 
  -2   8   1        0.64      158.98     56.47 o 
  -1   8   1     3618.06     3815.24     74.26 o 
   0   8   1     3071.65     3107.37    117.69 o 
   1   8   1     1049.60     1037.77     23.17 o 
   2   8   1      873.27      982.58     29.83 o 
   3   8   1       76.59       75.77      6.30 o 
   4   8   1      257.97      264.32     31.58 o 
   5   8   1     2654.65     2424.44     58.21 o 
   6   8   1      130.70      139.72     20.49 o 
   7   8   1      179.69      157.57     21.35 o 
   8   8   1      384.98      403.76     52.18 o 
  -8   9   1      229.06      253.22     31.69 o 
  -7   9   1      571.10      685.22     59.63 o 
  -6   9   1      880.54      930.71     58.97 o 
  -5   9   1     2585.74     2598.62     63.89 o 
  -4   9   1      921.15      860.77     42.98 o 
  -3   9   1     1060.91      939.62     34.68 o 
  -2   9   1     3834.80     4043.83    147.18 o 
  -1   9   1     5310.93     5175.13     57.41 o 
   0   9   1    13102.32    13436.82    190.10 o 
   1   9   1      397.47      403.67     20.67 o 
   2   9   1     4062.23     3887.97     56.60 o 
   3   9   1       18.67       17.16      5.48 o 
   4   9   1     1709.54     1696.97     98.80 o 
   5   9   1      182.50      167.27     19.88 o 
   6   9   1      345.06      398.02     49.41 o 
   7   9   1        6.58       17.11     10.76 o 
   8   9   1     1129.22     1242.24     78.46 o 
  -8  10   1     1292.24     1372.76    114.30 o 
  -7  10   1      266.66      275.04     27.81 o 
  -6  10   1      216.60      188.19     24.03 o 
  -5  10   1       38.87       33.14      6.79 o 
  -4  10   1     1847.70     1541.46     25.60 o 
  -3  10   1     1523.69     1383.57     39.24 o 
  -2  10   1       15.33        9.49      8.89 o 
  -1  10   1    11831.25    12226.53    108.70 o 
   0  10   1       61.90       88.92      8.66 o 
   1  10   1    19955.99    19614.46    208.59 o 
   2  10   1      858.35      907.22     26.12 o 
   3  10   1      813.18      673.45     26.53 o 
   4  10   1     6904.92     6543.08    101.62 o 
   5  10   1     3078.32     2793.60     68.29 o 
   6  10   1      374.10      351.45     27.90 o 
   7  10   1      233.45      302.97     30.24 o 
   8  10   1      654.76      681.21     58.34 o 
  -8  11   1       92.27      141.89     17.66 o 
  -7  11   1      586.72      622.08     40.76 o 
  -6  11   1     1256.93     1224.96     89.33 o 
  -5  11   1      352.48      421.22     51.29 o 
  -4  11   1     1852.38     1738.11     36.33 o 
  -3  11   1      313.64      355.62     20.81 o 
  -2  11   1    10106.10    10467.67    175.35 o 
  -1  11   1    18529.21    19459.69    194.66 o 
   0  11   1     8989.81     8392.53    136.27 o 
   1  11   1      253.60      219.38     14.01 o 
   2  11   1     5521.21     5490.82     64.08 o 
   3  11   1      282.08      262.27     21.07 o 
   4  11   1     5942.47     5962.25    116.25 o 
   5  11   1     8041.49     7826.60    170.52 o 
   6  11   1       16.84        9.87      7.48 o 
   7  11   1     1784.72     1749.65     71.40 o 
   8  11   1     1044.93     1235.22     73.17 o 
  -8  12   1      324.84      424.08     52.24 o 
  -7  12   1     1973.94     1973.06     55.91 o 
  -6  12   1      157.90      140.80     19.59 o 
  -5  12   1       66.08       80.65     15.38 o 
  -4  12   1     5579.71     6016.66    119.06 o 
  -3  12   1     5129.38     5265.42     66.35 o 
  -2  12   1        1.73        5.52      2.45 o 
  -1  12   1     4009.92     3727.85    115.07 o 
   1  12   1    10038.23    10320.46    296.20 o 
   2  12   1        0.44       13.86      8.98 o 
   3  12   1      749.21      810.87     31.43 o 
   4  12   1     6929.82     6796.20    164.86 o 
   5  12   1      632.98      711.13     61.22 o 
   6  12   1      624.52      738.93     60.36 o 
   7  12   1      809.30      920.10     68.14 o 
   8  12   1     1296.55     1322.59     84.55 o 
  -8  13   1      468.53      450.91     62.10 o 
  -7  13   1     2882.06     3170.93     90.18 o 
  -6  13   1       29.58       59.86     23.43 o 
  -5  13   1      865.91      796.84     59.32 o 
  -4  13   1      869.16      912.85     54.72 o 
  -3  13   1      764.66      759.89     24.58 o 
  -2  13   1    10177.29    10616.49     97.23 o 
  -1  13   1     6295.94     6317.45    227.85 o 
   1  13   1       57.80       74.00      5.99 o 
   2  13   1     2481.62     2551.26     40.24 o 
   3  13   1     1165.65     1031.39     37.06 o 
   4  13   1     5948.53     6183.55    110.12 o 
   5  13   1      952.28      893.21     57.13 o 
   6  13   1      287.75      294.47     38.54 o 
   7  13   1     1529.79     1597.88     65.06 o 
   8  13   1      914.97     1063.66     70.78 o 
  -8  14   1     1751.14     1852.87     69.83 o 
  -7  14   1       99.95      122.61     21.70 o 
  -6  14   1      426.95      434.94     34.60 o 
  -5  14   1        5.44        4.85      4.27 o 
  -4  14   1      891.40      847.91     46.82 o 
  -3  14   1     5564.90     5385.47     67.73 o 
  -2  14   1      583.59      621.51     37.93 o 
  -1  14   1     3117.33     3104.97     67.20 o 
   1  14   1     9190.77     9915.25     98.15 o 
   2  14   1       21.03       26.60      5.36 o 
   3  14   1     2108.07     1945.30     39.79 o 
   4  14   1     2173.33     2040.90     48.84 o 
   5  14   1       40.04       49.48      9.57 o 
   6  14   1      962.45     1058.96     79.55 o 
   7  14   1     2698.82     2810.54     60.80 o 
  -7  15   1     2834.05     2977.81     66.45 o 
  -6  15   1      390.54      399.69     62.04 o 
  -5  15   1      709.24      715.94     61.81 o 
  -4  15   1     5337.26     5235.91     97.66 o 
  -3  15   1       17.94       11.91      7.56 o 
  -2  15   1     1536.95     1544.43     25.13 o 
  -1  15   1     1683.80     1415.71     57.12 o 
   0  15   1    11175.75    18665.50    492.99 o 
   1  15   1        4.24        7.71      2.16 o 
   2  15   1       13.67       11.66      2.83 o 
   3  15   1      723.49      696.28     32.00 o 
   4  15   1      639.98      552.60     27.34 o 
   5  15   1     4182.53     4171.65    152.35 o 
   6  15   1     1912.32     1983.29     43.24 o 
   7  15   1     1039.98     1154.45     82.24 o 
  -7  16   1      803.77      949.68     68.96 o 
  -6  16   1     3443.20     3522.83     74.11 o 
  -5  16   1      562.07      494.55     36.61 o 
  -4  16   1      552.13      505.65     37.03 o 
  -3  16   1    12472.75    13195.07    179.67 o 
  -2  16   1       23.22        9.74     92.70 o 
  -1  16   1     3373.12     3093.46     56.20 o 
   0  16   1       14.28      142.75     47.03 o 
   1  16   1     3429.14     3560.04     97.94 o 
   2  16   1      260.92      217.68     22.03 o 
   3  16   1     1103.06     1069.52     53.85 o 
   4  16   1      259.69      203.40     23.71 o 
   5  16   1      133.55      131.47     20.22 o 
   6  16   1      267.16      321.99     43.31 o 
   7  16   1     3013.52     3191.80     71.68 o 
  -7  17   1     1525.81     1760.68     82.91 o 
  -6  17   1      452.15      467.53     47.94 o 
  -5  17   1     1375.27     1364.17     39.54 o 
  -4  17   1     2657.09     2605.96     42.25 o 
  -3  17   1      734.87      540.92     93.15 o 
  -2  17   1      902.44      826.56    215.69 o 
  -1  17   1      766.70      780.62     58.25 o 
   0  17   1     6779.15     7233.47    223.52 o 
   1  17   1      742.12      516.17     29.06 o 
   2  17   1     1656.34     1572.18     26.70 o 
   3  17   1      724.86      669.31     36.21 o 
   4  17   1     4595.08     4509.28     98.71 o 
   5  17   1     1219.41     1168.23     72.31 o 
   6  17   1     1767.36     1876.97     37.36 o 
   7  17   1        2.65       13.76      9.18 o 
  -7  18   1      109.60      128.87     14.77 o 
  -6  18   1     2523.53     2564.19    113.49 o 
  -5  18   1      100.67       98.59     15.80 o 
  -4  18   1     1046.92     1051.87     49.11 o 
  -3  18   1     2878.78     2992.04     56.75 o 
  -1  18   1     3218.91     3447.45    102.77 o 
   0  18   1     1089.36     1312.58    178.62 o 
   1  18   1     2526.28     2613.83     85.61 o 
   2  18   1     1483.11     1427.10     37.51 o 
   3  18   1     7589.27     8039.39    108.95 o 
   4  18   1       86.23       93.44     12.48 o 
   5  18   1      622.42      653.67     49.63 o 
   6  18   1     1306.31     1283.20     74.45 o 
   7  18   1      543.69      631.02     60.62 o 
  -7  19   1      994.64      844.46    119.50 o 
  -6  19   1       13.78       24.87      6.85 o 
  -5  19   1     3832.01     3893.80     78.27 o 
  -4  19   1      615.37      610.09     20.65 o 
  -3  19   1     4977.45     5015.24    131.20 o 
  -2  19   1     2375.11     2839.48    320.56 o 
   0  19   1     7987.33     8420.80   1283.16 o 
   1  19   1      223.09      170.65     27.80 o 
   2  19   1     2668.14     2725.88     55.71 o 
   3  19   1      623.72      572.01     37.71 o 
   4  19   1     4556.08     4566.62     96.39 o 
   5  19   1     1129.97     1174.90     45.62 o 
   6  19   1     1558.96     1678.87    561.13 o 
  -6  20   1     3590.37     3888.15     90.44 o 
  -5  20   1      196.90      174.91     20.29 o 
  -4  20   1     1665.60     1613.52     31.05 o 
  -3  20   1        6.26       11.44      8.63 o 
  -2  20   1     4031.73     4171.55    108.77 o 
  -1  20   1     8019.02    10436.34    528.95 o 
   0  20   1      777.72      100.62     60.07 o 
   1  20   1    10522.35    10633.82    246.59 o 
   2  20   1      663.62      523.80    102.56 o 
   3  20   1    13543.31    14382.91    153.66 o 
   4  20   1       90.07       63.09     16.81 o 
   5  20   1     1064.96     1003.23     46.79 o 
   6  20   1      912.72      945.33     41.81 o 
  -6  21   1        1.22        5.08      5.93 o 
  -5  21   1     3307.55     3393.95     91.40 o 
  -4  21   1      272.23      233.55     24.68 o 
  -3  21   1     3750.90     3927.94     84.62 o 
  -2  21   1      613.40      624.93     66.42 o 
  -1  21   1     1457.60     1681.72    118.64 o 
   0  21   1     4776.04    17320.34    434.34 o 
   1  21   1      246.41      196.74     38.32 o 
   2  21   1    16793.35    17480.93    471.15 o 
   3  21   1     1497.87     1382.01     97.26 o 
   4  21   1     3647.40     3590.21     53.22 o 
   5  21   1      750.61      722.78     64.78 o 
   6  21   1      551.11      434.13     87.85 o 
  -6  22   1     2480.64     2417.52     86.30 o 
  -5  22   1     2282.64     2425.39     91.49 o 
  -4  22   1     2659.94     3061.48    117.78 o 
  -3  22   1        1.94        5.04      4.51 o 
  -1  22   1     3181.29     3149.29    266.45 o 
   0  22   1      265.41      362.51     54.00 o 
   1  22   1     7256.19     7829.56    158.58 o 
   2  22   1      825.29      704.76     82.03 o 
   3  22   1     3533.27     3512.40     67.93 o 
   4  22   1      583.77      536.17     22.30 o 
   5  22   1     1512.06     1613.91     55.44 o 
   6  22   1      485.07      431.05     36.15 o 
  -5  23   1     4300.48     4644.65    143.54 o 
  -4  23   1      641.36      641.68     19.56 o 
  -3  23   1     1183.51     1213.14     40.93 o 
  -2  23   1      516.89      582.76    186.86 o 
  -1  23   1      491.31      653.32    129.92 o 
   0  23   1       36.37       68.42     24.88 o 
   1  23   1       57.77       52.39     20.77 o 
   2  23   1     9671.24    10299.69    240.46 o 
   3  23   1      245.69      204.20     37.03 o 
   4  23   1     1821.38     1645.26     89.51 o 
   5  23   1        3.53       10.99      7.35 o 
  -5  24   1     2498.84     2766.84     94.11 o 
  -4  24   1     1360.17     1337.57    104.24 o 
  -3  24   1        6.26       14.82     18.60 o 
  -2  24   1     1521.81     1538.99     92.26 o 
  -1  24   1     1929.21      355.76    358.70 o 
   0  24   1        3.99       18.80     13.67 o 
   1  24   1     2764.20     2865.63     79.44 o 
   2  24   1      269.59      179.70     24.61 o 
   3  24   1     1151.68     1178.27     82.21 o 
   4  24   1      245.01      189.54     35.41 o 
   5  24   1     2979.82     3092.33     82.36 o 
  -5  25   1     2486.85     2374.86    118.72 o 
  -4  25   1     1541.71     1240.33    108.71 o 
  -3  25   1      706.40      606.36     38.77 o 
  -2  25   1     3523.06     3766.87    142.45 o 
  -1  25   1      728.38     1463.04    339.76 o 
   0  25   1      616.84      657.13     60.42 o 
   1  25   1        0.12       26.87     18.59 o 
   2  25   1     1133.42     1160.06     53.00 o 
   3  25   1       84.81       45.67     16.70 o 
  -4  26   1     1238.92      931.87    158.03 o 
  -3  26   1     1021.11      927.54     92.87 o 
  -2  26   1     1333.73     1196.36    250.02 o 
  -1  26   1     2309.20     2910.58    130.27 o 
   0  26   1        6.78       89.90     62.67 o 
   1  26   1     1221.04     1543.02    157.09 o 
   2  26   1      550.70      501.11     66.02 o 
   3  26   1      770.02      686.11     77.03 o 
  -3  27   1      641.56      449.42    260.70 o 
  -1  27   1     1172.60     1282.95     83.72 o 
   0  27   1     1687.16     2033.05    149.98 o 
   1  27   1        9.87       78.60     65.95 o 
   2  27   1      973.33      997.38     36.14 o 
   3  27   1       12.11       13.19      7.59 o 
  -2  28   1     1081.43      999.29     95.95 o 
  -1  28   1     3270.41     3756.11     92.49 o 
   0  28   1       50.06      187.19     31.36 o 
   1  28   1     1913.25     2088.94    199.28 o 
   2  28   1        1.99       62.76    374.78 o 
   3  28   1      690.05      664.76     38.62 o 
  -2  29   1     1786.05     2055.66     61.03 o 
  -1  29   1     1839.45     1959.18    102.61 o 
   1  29   1      383.67      378.87    214.69 o 
   2  29   1     1319.48     1412.61     38.23 o 
  -9   0   2      738.75      913.15     92.39 o 
  -8   0   2      907.81     1002.19    109.51 o 
  -7   0   2     3223.44     3161.72    126.94 o 
  -6   0   2      795.63      829.55     61.31 o 
  -5   0   2     1132.02     1300.29    189.95 o 
  -4   0   2      243.85      291.02     38.11 o 
  -2   0   2     1451.59     1470.29    113.94 o 
  -1   0   2     9741.62     9375.46    138.79 o 
   1   0   2    22575.80    22780.83    156.16 o 
   2   0   2     4532.88     4494.86     76.34 o 
   3   0   2       73.19       73.95     13.89 o 
   4   0   2    31272.17    31068.96    360.96 o 
   5   0   2    15521.53    15008.54    192.71 o 
   6   0   2     4293.77     3606.77    143.42 o 
   7   0   2       72.59       55.52     22.72 o 
   8   0   2      225.59      196.25     34.01 o 
  -9   1   2     1701.04     1736.46     81.25 o 
  -8   1   2      276.25      291.12     18.45 o 
  -7   1   2      342.15      363.37     20.59 o 
  -6   1   2     4957.23     5299.55     78.41 o 
  -5   1   2      190.85      180.20     15.82 o 
  -4   1   2     5468.70     5388.34    101.28 o 
  -3   1   2     8229.93     8003.22     34.82 o 
  -2   1   2    18405.43    17560.19    257.78 o 
  -1   1   2    22590.89    21925.84    164.64 o 
   0   1   2    15781.47    16193.01     98.19 o 
   1   1   2    26203.22    26431.31    133.18 o 
   2   1   2      856.74      821.47     31.90 o 
   3   1   2    40707.63    41315.47    306.40 o 
   4   1   2     3319.73     2943.60     64.76 o 
   5   1   2     9502.81     8628.13    205.63 o 
   6   1   2     6906.21     6221.39    442.76 o 
   7   1   2     6410.96     6234.32    105.79 o 
   8   1   2     2626.52     2442.45     63.51 o 
  -9   2   2      965.28      963.66    163.58 o 
  -8   2   2     1468.42     1560.34     58.66 o 
  -7   2   2     6097.98     6455.85    173.98 o 
  -6   2   2        4.62       50.64     12.70 o 
  -5   2   2      822.19      755.20     32.57 o 
  -4   2   2      729.78      626.33     38.91 o 
  -3   2   2    28547.76    27848.41    219.48 o 
  -2   2   2     4208.48     3896.63    178.84 o 
  -1   2   2    11647.61    12171.25    120.45 o 
   0   2   2    24347.84    24474.89     96.13 o 
   1   2   2    15063.46    14899.70    116.54 o 
   2   2   2     9615.67     8995.14     75.40 o 
   3   2   2       68.79       76.46     11.52 o 
   4   2   2    21140.33    20527.89    173.88 o 
   5   2   2    10941.10     9903.29    167.77 o 
   6   2   2     3281.17     2877.30     61.51 o 
   7   2   2      129.55       88.97     15.93 o 
   8   2   2     2011.43     1892.59     66.45 o 
  -9   3   2      652.36      627.74     59.42 o 
  -8   3   2     2399.89     2321.61     70.42 o 
  -7   3   2      119.96      188.27     19.11 o 
  -6   3   2    12025.62    12630.58    240.29 o 
  -5   3   2       11.04        6.36      4.86 o 
  -4   3   2     9372.17     9188.38    101.84 o 
  -3   3   2    10860.68    10027.13    357.20 o 
  -2   3   2     4087.90     4012.80     85.92 o 
  -1   3   2    11024.31    11989.91     80.54 o 
   0   3   2      255.30      289.45     11.36 o 
   1   3   2     8545.61     8939.54     62.03 o 
   2   3   2       61.43      109.22      8.00 o 
   3   3   2    13993.51    13917.02    189.47 o 
   4   3   2       23.22       19.99     23.82 o 
   5   3   2    11620.14    10796.61    179.01 o 
   6   3   2      757.62      671.17     54.48 o 
   7   3   2     2461.24     2399.81     55.24 o 
   8   3   2     1176.66      963.77     49.65 o 
  -9   4   2     3232.10     3308.00     78.26 o 
  -8   4   2      403.33      424.55     31.83 o 
  -7   4   2     8289.36     8813.94     99.88 o 
  -6   4   2      535.64      415.99     48.98 o 
  -5   4   2     6808.16     6663.22    179.09 o 
  -4   4   2     1276.90     1056.40     34.52 o 
  -3   4   2    22174.09    22975.47    204.46 o 
  -2   4   2    18417.49    17870.27    226.79 o 
  -1   4   2    28542.29    28044.06    146.23 o 
   0   4   2    22785.41    22958.63    139.42 o 
   1   4   2     1078.49     1100.13     20.20 o 
   2   4   2     9541.59     9571.16     81.96 o 
   3   4   2     2541.71     2572.20     69.53 o 
   4   4   2     9997.10     9821.31    155.26 o 
   5   4   2      193.72      191.01     34.99 o 
   6   4   2     2656.20     2574.64     88.48 o 
   7   4   2      265.91      232.89     21.34 o 
   8   4   2     3304.75     3312.08    100.89 o 
  -9   5   2      502.42      529.24     62.00 o 
  -8   5   2     6924.99     7552.18    205.38 o 
  -7   5   2      389.79      331.74     41.02 o 
  -6   5   2     5407.12     5642.11    166.24 o 
  -5   5   2     8285.86     8212.02    116.14 o 
  -4   5   2     9569.87     9635.14    149.55 o 
  -3   5   2     8406.05     7765.11    130.87 o 
  -2   5   2    19140.64    18965.40    260.66 o 
  -1   5   2   136045.67   118736.43   1141.18 o 
   0   5   2      987.28      881.67     17.10 o 
   1   5   2    10758.89    10793.04     86.56 o 
   2   5   2     6928.13     6829.72     98.42 o 
   3   5   2     9439.44     8999.78     77.75 o 
   4   5   2      482.82      420.71    116.67 o 
   5   5   2     8515.76     8469.47    140.19 o 
   6   5   2      456.63      369.67     38.19 o 
   7   5   2     4198.56     4115.72    108.67 o 
   8   5   2     1112.74     1235.12    102.80 o 
  -8   6   2       80.66       92.37     14.83 o 
  -7   6   2     1871.20     1803.96     64.45 o 
  -6   6   2       10.94       27.43     11.14 o 
  -5   6   2    18326.58    18759.02    541.44 o 
  -4   6   2        8.49       13.24      3.77 o 
  -3   6   2     5561.20     5277.88     78.60 o 
  -2   6   2     8954.83     9197.62    118.37 o 
  -1   6   2     3463.99     3022.19     51.93 o 
   0   6   2     4145.93     4062.94     44.67 o 
   1   6   2      261.20      306.20     15.09 o 
   2   6   2    14808.44    14516.65    141.89 o 
   3   6   2     5142.34     5320.05     53.09 o 
   4   6   2     5132.85     4702.61    106.13 o 
   5   6   2     1814.30     1562.76     96.37 o 
   6   6   2     1512.03     1324.92     55.27 o 
   7   6   2     2461.39     2351.85     92.79 o 
   8   6   2     3118.63     2846.71    110.92 o 
  -8   7   2     3422.25     3438.01   1621.58 o 
  -7   7   2     1110.33     1066.45     58.24 o 
  -6   7   2     6567.51     6557.45    145.04 o 
  -5   7   2     1181.17     1276.75     83.92 o 
  -4   7   2    16159.31    16464.46    314.89 o 
  -3   7   2     4888.28     4931.64     45.84 o 
  -2   7   2    21591.54    22075.58    176.10 o 
  -1   7   2    15719.82    15890.28    220.81 o 
   0   7   2     3295.31     3499.75     65.06 o 
   1   7   2    31672.18    31402.04    247.33 o 
   2   7   2     8816.01     8633.41    103.79 o 
   3   7   2    10792.71    10872.88     91.30 o 
   4   7   2      314.10      289.64     24.15 o 
   5   7   2     5449.79     5033.62    106.52 o 
   6   7   2      615.92      540.17     22.84 o 
   7   7   2      114.36       71.37     24.11 o 
   8   7   2     1196.11     1159.43     52.19 o 
  -8   8   2        9.87       16.86      7.66 o 
  -7   8   2      268.25      299.54     59.79 o 
  -6   8   2      516.04      507.67     39.53 o 
  -5   8   2    18548.47    19842.45    401.51 o 
  -4   8   2      215.52      194.02     21.80 o 
  -3   8   2     2670.50     2737.46     76.17 o 
  -2   8   2    15601.09    15834.13    132.29 o 
  -1   8   2    11480.81    13282.35    135.10 o 
   0   8   2     2633.31     2449.52     42.45 o 
   1   8   2    12835.70    13295.86     87.07 o 
   2   8   2    43124.08    43505.52    298.22 o 
   3   8   2      567.45      630.94     31.47 o 
   4   8   2     7961.53     7831.89     89.01 o 
   5   8   2      208.28      146.99     27.18 o 
   6   8   2     1306.84     1170.25     75.91 o 
   7   8   2     2658.07     2638.12     72.64 o 
   8   8   2      490.05      566.99     62.83 o 
  -8   9   2     1689.78     1868.90    144.39 o 
  -7   9   2      758.92      691.64     79.12 o 
  -6   9   2     6036.00     6106.23    134.07 o 
  -5   9   2        0.21        9.99     13.99 o 
  -4   9   2     3906.06     3848.32     78.50 o 
  -3   9   2      273.92      384.26     35.45 o 
  -2   9   2    28483.13    30207.76    407.49 o 
  -1   9   2    14160.19    13321.15    318.30 o 
   0   9   2      434.13      401.08     17.66 o 
   1   9   2    28791.51    29343.50    251.02 o 
   2   9   2    14655.94    14924.24    153.94 o 
   3   9   2    17849.78    18468.26    122.08 o 
   4   9   2     3230.05     3377.65     44.97 o 
   5   9   2    10680.17    10933.88    220.79 o 
   6   9   2     1863.88     1768.03     63.30 o 
   7   9   2        2.72       27.94     13.91 o 
   8   9   2      784.46      929.34     58.79 o 
  -8  10   2       59.43       90.97    190.01 o 
  -7  10   2     1896.96     1968.80     49.12 o 
  -6  10   2     1055.34     1040.51     59.89 o 
  -5  10   2    15927.46    16680.35    289.48 o 
  -4  10   2     1422.00     1388.00     60.56 o 
  -3  10   2     4888.39     4770.51     63.31 o 
  -2  10   2      607.68      616.25     55.11 o 
  -1  10   2    18561.64    18317.81    847.54 o 
   0  10   2     6751.82     7175.81     82.37 o 
   1  10   2     3126.99     3021.36     66.96 o 
   2  10   2    23377.47    23661.00    320.70 o 
   3  10   2      561.09      533.34     29.57 o 
   4  10   2     9601.69     9656.46    140.05 o 
   5  10   2        2.14       27.40     10.61 o 
   6  10   2     5265.14     5026.82    134.89 o 
   7  10   2     2253.16     2261.77     44.99 o 
   8  10   2      130.15      123.91     14.30 o 
  -8  11   2     2410.47     2571.74     59.98 o 
  -7  11   2      114.99      129.07     19.25 o 
  -6  11   2     7267.89     7554.88    177.38 o 
  -5  11   2      954.04      916.02     63.35 o 
  -4  11   2     7420.92     7635.84    119.30 o 
  -3  11   2      332.52      336.37     18.15 o 
  -2  11   2    31906.42    31120.66    614.76 o 
  -1  11   2    19845.04    19973.03    281.29 o 
   0  11   2     2633.01     2566.96     59.36 o 
   1  11   2     7970.05     8148.25     86.85 o 
   2  11   2     2549.12     2741.51     62.30 o 
   3  11   2    30008.09    30451.46    210.36 o 
   4  11   2        0.10       13.05      8.23 o 
   5  11   2     4087.92     3959.10    127.71 o 
   6  11   2     1783.12     1659.44     52.99 o 
   7  11   2      247.93      311.56     23.83 o 
   8  11   2      653.97      676.30    107.86 o 
  -8  12   2       47.27       47.73     22.85 o 
  -7  12   2     2193.56     2320.91     43.42 o 
  -6  12   2      199.95      205.90     20.11 o 
  -5  12   2     4432.07     4635.29    129.48 o 
  -4  12   2     4744.02     4625.57    109.22 o 
  -3  12   2     6941.95     7122.15    103.60 o 
  -2  12   2     1101.21     1086.42    111.50 o 
  -1  12   2     1200.17     1257.60     55.44 o 
   0  12   2    12142.27    12270.48    177.21 o 
   1  12   2     1321.61     1153.98     29.79 o 
   2  12   2     6771.52     6542.88     81.65 o 
   3  12   2     1069.29      994.65     47.87 o 
   4  12   2     5013.34     4978.18     91.60 o 
   5  12   2      540.37      555.93     46.08 o 
   6  12   2     4515.33     4347.97    179.62 o 
   7  12   2      204.33      223.87     22.90 o 
   8  12   2     1354.80     1391.42     52.26 o 
  -8  13   2     2297.61     2467.44     86.10 o 
  -7  13   2       24.57       25.56     14.92 o 
  -6  13   2     7120.14     7497.92    131.58 o 
  -5  13   2      789.22      769.46     61.71 o 
  -4  13   2     3915.77     4029.92     93.61 o 
  -3  13   2      693.73      627.25     43.70 o 
  -2  13   2     8024.51     9025.99    110.37 o 
  -1  13   2     3516.70     3248.46     80.72 o 
   0  13   2     4021.05     4386.17     63.46 o 
   1  13   2      739.61      639.36     21.03 o 
   2  13   2      155.55      234.71     25.57 o 
   3  13   2     5297.30     5624.58     71.71 o 
   4  13   2      593.03      556.98     19.28 o 
   5  13   2      671.06      656.20     50.16 o 
   6  13   2      242.42      251.34     20.98 o 
   7  13   2     1580.06     1793.65     91.62 o 
  -8  14   2     1433.84     1427.17     70.12 o 
  -7  14   2     3764.38     4090.28    116.36 o 
  -6  14   2      304.14      315.87     33.51 o 
  -5  14   2      849.64      921.67    109.26 o 
  -4  14   2     6606.29     6791.55    115.69 o 
  -3  14   2    11974.85    12889.44    289.63 o 
  -2  14   2       49.45       59.24      9.31 o 
  -1  14   2        2.90       11.74     35.62 o 
   0  14   2     1294.15     1145.06    125.20 o 
   1  14   2     1110.18     1082.01     27.65 o 
   2  14   2       48.05       88.44     11.19 o 
   3  14   2       65.23       65.15      9.11 o 
   4  14   2     2094.42     2131.05     47.89 o 
   5  14   2     1813.53     1674.92     82.96 o 
   6  14   2     3230.20     3192.35     73.68 o 
   7  14   2       57.10      103.07     18.58 o 
  -7  15   2      297.19      256.86     54.05 o 
  -6  15   2     3814.14     3985.17     82.56 o 
  -5  15   2      266.26      247.75     30.78 o 
  -4  15   2     1652.81     1683.62     44.00 o 
  -3  15   2     7187.23     6877.11    265.51 o 
  -2  15   2     1923.41     2026.17     31.81 o 
   0  15   2     7378.43     7769.65    307.92 o 
   1  15   2     1276.83     1347.54     34.50 o 
   2  15   2      252.09      190.34     14.92 o 
   3  15   2     3301.53     3283.27    106.44 o 
   4  15   2      196.06      170.10     15.36 o 
   5  15   2     1546.07     1541.31     41.97 o 
   6  15   2       17.86       16.37     13.37 o 
   7  15   2     2855.75     3035.99     85.51 o 
  -7  16   2     1622.27     1849.56    207.09 o 
  -6  16   2       44.90       60.49     16.97 o 
  -5  16   2      265.36      240.25     45.72 o 
  -4  16   2     3028.82     3016.83     40.97 o 
  -3  16   2     5356.85     5108.10    203.02 o 
  -2  16   2     2153.30     1979.51     45.53 o 
   0  16   2     9228.92     8985.15    114.60 o 
   1  16   2      543.29      419.30     17.53 o 
   2  16   2      260.41      252.95     15.14 o 
   3  16   2      101.01      127.44     22.34 o 
   4  16   2     6811.21     6744.09    117.05 o 
   5  16   2      994.28      945.52     81.64 o 
   6  16   2     3539.75     3863.21    162.77 o 
   7  16   2        0.55       20.24      9.21 o 
  -7  17   2      227.26      219.17     30.85 o 
  -6  17   2      658.86      702.16    180.24 o 
  -5  17   2      491.83      526.27     47.88 o 
  -4  17   2     4325.66     4088.00     87.77 o 
  -3  17   2     2969.33     2970.09    119.82 o 
   0  17   2    15556.02    15891.70    218.12 o 
   1  17   2     2035.50     2118.06     65.52 o 
   2  17   2      246.80      216.15     14.68 o 
   3  17   2     5865.14     5883.72    100.66 o 
   4  17   2     2422.43     2363.73     56.61 o 
   5  17   2     1928.98     1987.50     85.96 o 
   6  17   2     1128.41     1184.28     96.40 o 
   7  17   2     1713.58     1805.30     83.50 o 
  -7  18   2      240.83      281.90     32.49 o 
  -6  18   2       13.31       20.06      6.25 o 
  -5  18   2       13.65        3.52      8.51 o 
  -4  18   2      154.30       97.76     24.19 o 
  -3  18   2     1360.42     1396.75     38.43 o 
  -2  18   2     2437.77     2430.97     75.74 o 
  -1  18   2     8287.31     8290.39    359.63 o 
   0  18   2     3512.09     3258.42    114.67 o 
   1  18   2      309.18      254.17     17.39 o 
   2  18   2      261.67      229.35     14.86 o 
   3  18   2      188.27      194.35     17.79 o 
   4  18   2     6420.88     6593.49     77.98 o 
   5  18   2     3162.59     3340.86     94.73 o 
   6  18   2     1138.77     1134.68     33.38 o 
   7  18   2      221.48      192.25     19.91 o 
  -7  19   2     1081.90     1089.82    100.93 o 
  -6  19   2       11.34       13.07     12.18 o 
  -5  19   2      144.38      146.90     40.72 o 
  -4  19   2     2385.57     2461.39     71.29 o 
  -2  19   2     1513.32     1604.05    208.65 o 
  -1  19   2       68.60       54.38    254.54 o 
   0  19   2     3475.68     3387.64    112.52 o 
   2  19   2      156.58      130.87     11.62 o 
   3  19   2      872.35      822.31     76.21 o 
   4  19   2      884.61      878.07     32.44 o 
   5  19   2     1760.75     1913.08     46.56 o 
   6  19   2      464.06      457.27     77.57 o 
  -6  20   2       93.05       83.38     14.40 o 
  -5  20   2      497.46      494.32     69.63 o 
  -4  20   2      359.44      286.00     29.58 o 
  -3  20   2     1080.42     1026.94     46.33 o 
  -2  20   2     1489.81     1528.39     52.81 o 
  -1  20   2     5300.04     5538.98    400.89 o 
   0  20   2     1019.52     1102.92     69.60 o 
   2  20   2     1012.11      974.45     29.85 o 
   3  20   2     1251.13     1222.40     50.18 o 
   4  20   2     1739.69     1799.08     48.93 o 
   5  20   2      555.22      550.47     44.72 o 
   6  20   2       28.19       33.61      7.70 o 
  -6  21   2        9.38       23.81     17.62 o 
  -5  21   2      646.72      631.55     29.36 o 
  -4  21   2     1536.55     1492.53     39.19 o 
  -3  21   2      504.34      450.10     40.64 o 
  -2  21   2     1026.69      930.51     49.58 o 
  -1  21   2       20.87       54.86     28.95 o 
   0  21   2       37.09      105.11     27.32 o 
   1  21   2     6871.36     7149.29    175.08 o 
   2  21   2      376.24      329.26     15.44 o 
   3  21   2        9.64       20.10      5.70 o 
   4  21   2       51.17       29.65      5.62 o 
   5  21   2      308.00      275.02     44.26 o 
   6  21   2       24.79       42.41     17.68 o 
  -6  22   2      321.99      314.60     84.14 o 
  -5  22   2     1770.11     1762.23     45.53 o 
  -4  22   2        0.18        6.93      8.40 o 
  -3  22   2      146.02      152.14     18.42 o 
  -2  22   2     1821.89     1733.68    389.42 o 
  -1  22   2      401.76      447.27     51.53 o 
   0  22   2      697.07      735.11     74.34 o 
   1  22   2      678.15      747.33     72.28 o 
   2  22   2      593.38      549.26     53.29 o 
   3  22   2      329.04      280.79     31.70 o 
   4  22   2      902.07      818.87     31.49 o 
   5  22   2      253.92      171.84     37.15 o 
  -5  23   2      661.57      708.55     52.84 o 
  -4  23   2     1160.71     1070.61     51.78 o 
  -3  23   2      501.31      423.85     17.62 o 
  -2  23   2      278.78      607.19    122.78 o 
  -1  23   2     1395.19     1251.30     50.90 o 
   0  23   2        3.80       47.77     18.45 o 
   1  23   2     1036.39     1048.26    134.91 o 
   2  23   2      118.31       77.47     18.25 o 
   3  23   2      276.66      224.26     25.87 o 
   4  23   2       17.91       16.35     12.52 o 
   5  23   2      386.57      318.37     41.95 o 
  -5  24   2     1401.01     1367.92    779.74 o 
  -4  24   2        1.04       17.66     59.59 o 
  -3  24   2      217.49      143.65     70.77 o 
  -2  24   2        3.76       49.62     47.16 o 
  -1  24   2       95.51      144.28     25.34 o 
   0  24   2       78.58      113.38     24.87 o 
   1  24   2      158.60      170.87     26.39 o 
   2  24   2     1293.27     1178.63     73.39 o 
   3  24   2       20.40       -6.76      8.69 o 
   4  24   2       32.58       19.51      9.11 o 
   5  24   2      357.76      288.12     48.99 o 
  -5  25   2        8.60        5.19      4.67 o 
  -4  25   2      363.99      741.09    233.83 o 
  -3  25   2       59.70       46.72     21.77 o 
  -2  25   2      705.35      688.05    156.19 o 
  -1  25   2      129.84      171.37     47.64 o 
   0  25   2      290.65      313.01     57.43 o 
   1  25   2      733.48      733.84     96.75 o 
   2  25   2       15.59       22.94     11.32 o 
   3  25   2     2080.80     2199.81     52.98 o 
  -4  26   2       30.22       25.58     12.32 o 
  -3  26   2      190.01      189.39     69.44 o 
  -2  26   2     1163.14     1132.79    119.45 o 
  -1  26   2       25.20       34.22     29.52 o 
   0  26   2      615.86      758.59     72.22 o 
   1  26   2      266.61      248.49    105.72 o 
   2  26   2     3002.97     3036.78     90.49 o 
   3  26   2        4.82      -11.77      7.84 o 
  -3  27   2      539.79      573.68     84.26 o 
  -2  27   2      926.19      971.83    117.91 o 
  -1  27   2      308.86      481.52    469.21 o 
   0  27   2       50.62       93.36     23.99 o 
   1  27   2      420.96      454.18     64.22 o 
   2  27   2       21.05       14.11     13.19 o 
   3  27   2     1049.50      970.67     69.87 o 
  -3  28   2     1000.72      918.42     83.31 o 
  -2  28   2      900.74      894.75     53.93 o 
  -1  28   2       80.29       91.14     18.44 o 
   0  28   2      847.84      744.62    117.45 o 
   1  28   2      651.73      585.04     82.74 o 
   2  28   2     1209.50     1130.37     97.47 o 
  -2  29   2      261.71      256.17     30.05 o 
  -1  29   2      557.19      570.38     48.97 o 
   0  29   2        4.24       20.60     19.55 o 
   1  29   2       83.73      129.01    349.24 o 
  -9   1   3      130.28      143.26     17.93 o 
  -8   1   3      108.00      133.84     13.66 o 
  -7   1   3       50.67       67.38      9.84 o 
  -6   1   3      908.62      963.75     37.26 o 
  -5   1   3      626.73      696.76     29.49 o 
  -4   1   3     1331.05     1450.13     33.02 o 
  -3   1   3      748.67      595.05     32.26 o 
  -2   1   3    11253.83    12054.59    174.23 o 
  -1   1   3    20269.06    20282.97    117.97 o 
   0   1   3       91.08       77.91      4.05 o 
   1   1   3     6646.57     7258.58     63.28 o 
   2   1   3     2821.06     3065.26     80.49 o 
   3   1   3     1674.53     1532.42     49.35 o 
   4   1   3      398.92      484.82     48.01 o 
   5   1   3        5.31        2.28      6.08 o 
   6   1   3      129.22      131.44     20.72 o 
   7   1   3        9.53       12.29     10.22 o 
   8   1   3       92.83       86.38     33.40 o 
  -9   2   3      111.49      119.75     16.55 o 
  -8   2   3        3.98       12.43      8.29 o 
  -7   2   3       73.73       61.24      9.36 o 
  -6   2   3       26.23       26.68      7.49 o 
  -5   2   3      770.18      684.22     26.73 o 
  -4   2   3      919.87     1034.52     36.24 o 
  -3   2   3     2419.20     2502.82     48.98 o 
  -2   2   3      925.01     1024.02     44.74 o 
  -1   2   3     3980.62     4526.08     48.72 o 
   0   2   3    18440.26    18552.17    116.64 o 
   1   2   3     3117.33     3228.85     37.60 o 
   2   2   3        4.76        7.05      3.10 o 
   3   2   3     4788.09     4815.51     68.88 o 
   4   2   3      172.50      177.50     21.58 o 
   5   2   3      356.25      380.76     39.10 o 
   6   2   3      468.31      470.55     42.16 o 
   7   2   3       35.01       31.84     11.83 o 
   8   2   3      841.83      786.41     53.73 o 
  -9   3   3      265.81      253.03     29.62 o 
  -8   3   3      314.80      392.49     28.04 o 
  -7   3   3      104.95      100.73     10.50 o 
  -6   3   3     5114.74     5182.67     67.89 o 
  -5   3   3      524.54      593.56     85.47 o 
  -4   3   3       28.16       23.64      7.14 o 
  -3   3   3       13.18       44.17      8.32 o 
  -2   3   3    16565.99    17321.38    113.13 o 
  -1   3   3      582.11      682.58     26.41 o 
   0   3   3    10032.33    10513.07     61.52 o 
   1   3   3     1052.15     1102.66     22.57 o 
   2   3   3     5203.61     5232.37     60.57 o 
   3   3   3      758.10      675.00     39.27 o 
   4   3   3     2220.07     2163.40     39.34 o 
   5   3   3      159.38      165.56     19.16 o 
   6   3   3     3402.20     3162.53     89.66 o 
   7   3   3     2016.66     1913.36     43.17 o 
   8   3   3      140.82      132.65     34.83 o 
  -9   4   3       20.69       39.69      9.27 o 
  -8   4   3      377.10      453.13     46.17 o 
  -7   4   3      905.60      864.34     32.35 o 
  -6   4   3      558.99      516.67     30.29 o 
  -5   4   3     2145.05     2008.37     21.81 o 
  -4   4   3      305.76      213.54     81.99 o 
  -2   4   3     4791.26     4960.60     62.88 o 
   0   4   3     3644.16     3664.57     77.44 o 
   1   4   3      302.83      243.89     12.48 o 
   2   4   3    11755.44    12420.47    101.36 o 
   3   4   3     6737.51     6410.58     74.21 o 
   4   4   3      484.90      478.62     33.99 o 
   5   4   3        0.33       19.73      9.99 o 
   6   4   3       40.22       19.03      8.32 o 
   7   4   3      226.19      285.07     35.88 o 
   8   4   3      535.44      503.35     45.83 o 
  -9   5   3      724.92      705.57     34.96 o 
  -8   5   3      248.25      322.95     24.03 o 
  -7   5   3     1084.72     1031.88     49.06 o 
  -6   5   3     2119.69     2025.82     68.29 o 
  -5   5   3     1113.91     1052.17    237.96 o 
  -4   5   3     6172.39     6464.57    129.32 o 
  -3   5   3      323.97      372.34     62.06 o 
  -2   5   3     1230.86     1368.94     27.25 o 
  -1   5   3     4030.19     3977.52     38.90 o 
   0   5   3    21654.51    21847.02    127.96 o 
   1   5   3     7276.92     7295.16     82.25 o 
   2   5   3     4458.64     4263.26    100.13 o 
   3   5   3      655.31      565.48     48.59 o 
   4   5   3     3001.01     2838.99     46.43 o 
   5   5   3       20.83       24.68     10.47 o 
   6   5   3     1508.95     1422.52     68.72 o 
   7   5   3      264.28      219.82     25.84 o 
   8   5   3      389.92      480.87     40.05 o 
  -9   6   3     1320.54     1448.91     96.62 o 
  -8   6   3      560.23      586.08     34.98 o 
  -7   6   3      149.65      161.70     20.70 o 
  -5   6   3      224.24      265.35     55.18 o 
  -4   6   3     1528.61     1534.69     82.69 o 
  -3   6   3     4230.95     4802.81     65.53 o 
  -2   6   3        5.80       10.76      2.47 o 
  -1   6   3    35297.98    35831.72    287.77 o 
   0   6   3     7172.63     7406.57     66.27 o 
   1   6   3     4405.11     4673.86     65.26 o 
   2   6   3      825.68      753.40     42.17 o 
   3   6   3     1279.86     1287.24     34.11 o 
   4   6   3      101.34       87.19     12.86 o 
   5   6   3        9.68        9.46      6.03 o 
   6   6   3       18.35       10.80      6.55 o 
   7   6   3     1278.86     1147.92     47.86 o 
   8   6   3        2.86       26.44      7.31 o 
  -8   7   3      347.71      404.42     28.05 o 
  -7   7   3      692.39      777.95     48.68 o 
  -6   7   3      256.88      398.91    207.30 o 
  -5   7   3     6333.04     6254.99    155.85 o 
  -4   7   3       31.09       12.82      7.24 o 
  -3   7   3       96.34       94.86     17.46 o 
  -2   7   3       10.54       35.29      8.68 o 
  -1   7   3     6679.64     7644.07    104.90 o 
   0   7   3       28.47       74.17      8.12 o 
   1   7   3      169.29      185.06     13.52 o 
   2   7   3     1511.81     1516.54     39.36 o 
   3   7   3      200.25      211.81     17.62 o 
   4   7   3      212.71      176.23     16.02 o 
   5   7   3       14.82       35.01     13.66 o 
   6   7   3      574.46      544.58     65.89 o 
   7   7   3        0.16        3.30      7.92 o 
   8   7   3      308.56      293.90     47.94 o 
  -8   8   3     1347.11     1458.48     55.88 o 
  -7   8   3      581.49      762.98     81.79 o 
  -6   8   3     2464.91     2540.71    950.26 o 
  -5   8   3     1168.26      986.35     63.02 o 
  -4   8   3     3710.26     3746.76   2439.60 o 
  -3   8   3     2876.68     2788.98     57.89 o 
  -2   8   3     6590.71     6418.93     79.51 o 
  -1   8   3     5085.32     5098.31     42.39 o 
   0   8   3        6.20        7.52      2.24 o 
   1   8   3     5454.06     5872.38     71.86 o 
   2   8   3     9055.16     9298.58    102.07 o 
   3   8   3     1846.02     1904.37     22.00 o 
   4   8   3      582.59      498.93     24.48 o 
   5   8   3       66.74       68.23     11.69 o 
   6   8   3        1.95       10.70     14.41 o 
   7   8   3     1130.33     1078.18     40.75 o 
   8   8   3      140.19      106.47     17.16 o 
  -8   9   3      712.17      793.85     47.14 o 
  -7   9   3      792.17      810.69     71.86 o 
  -6   9   3      121.28       77.37     25.54 o 
  -5   9   3     2867.60     2771.80     59.76 o 
  -4   9   3      470.63      421.81     80.80 o 
  -3   9   3      808.97      647.07     40.21 o 
  -2   9   3      610.09      639.12     92.45 o 
  -1   9   3    12573.08    12996.09    142.45 o 
   0   9   3      342.46      346.44     14.89 o 
   1   9   3      715.37      678.36     38.68 o 
   2   9   3      108.06      200.99     15.97 o 
   3   9   3       68.18       70.77      9.81 o 
   4   9   3     2157.30     1918.05     23.04 o 
   5   9   3      981.62      854.69     55.22 o 
   6   9   3     1018.33      809.88     33.24 o 
   7   9   3     1359.19     1362.07     60.28 o 
   8   9   3      270.85      284.41     41.87 o 
  -8  10   3       92.32      133.75     13.31 o 
  -7  10   3      648.22      690.60    217.57 o 
  -6  10   3      374.25      336.86     27.49 o 
  -5  10   3      198.73      201.93     18.24 o 
  -4  10   3      683.75      691.09     43.21 o 
  -3  10   3       44.88       35.10     10.74 o 
  -2  10   3    27970.14    29198.40    311.03 o 
  -1  10   3     2785.84     2687.16     62.05 o 
   0  10   3      802.00      639.91     27.60 o 
   1  10   3     2355.76     2324.82     53.73 o 
   2  10   3     2314.11     2187.12     51.10 o 
   3  10   3     1383.78     1168.73     41.74 o 
   4  10   3     1775.12     1555.33     33.82 o 
   5  10   3    10061.91     9542.85    347.36 o 
   6  10   3      245.87      226.12     21.53 o 
   7  10   3     2353.36     2277.48     35.95 o 
   8  10   3      187.30      192.76     34.73 o 
  -8  11   3      554.48      610.63     38.49 o 
  -7  11   3      359.90      464.01     31.22 o 
  -6  11   3      448.93      393.08     63.87 o 
  -5  11   3      344.94      488.06     70.02 o 
  -4  11   3     1468.63     1265.12     88.46 o 
  -3  11   3     2872.85     2797.79     58.79 o 
  -2  11   3     1491.70     1766.72    695.30 o 
  -1  11   3    17370.45    18121.04    152.64 o 
   0  11   3      496.28      416.04     18.40 o 
   1  11   3     5633.89     5540.70     70.43 o 
   2  11   3      389.16      310.88     26.56 o 
   3  11   3     2537.67     2774.01     44.57 o 
   4  11   3    14112.02    14030.98    179.70 o 
   5  11   3       86.00       67.61     15.26 o 
   6  11   3      170.94      186.55     23.46 o 
   7  11   3      844.85      793.11     69.63 o 
   8  11   3      392.73      459.00     32.67 o 
  -8  12   3       16.50       16.96      7.63 o 
  -7  12   3      556.58      666.45    115.52 o 
  -6  12   3      185.47      169.49     39.04 o 
  -5  12   3       19.26       13.06      9.81 o 
  -4  12   3     1132.78     1262.90     97.98 o 
  -3  12   3      228.53      195.28     18.23 o 
  -2  12   3     2887.58     3182.90   1137.08 o 
   0  12   3     6294.51     6411.74     92.82 o 
   1  12   3     4168.44     3969.73     57.42 o 
   2  12   3      349.86      293.72     22.92 o 
   3  12   3      972.91     1045.19     47.27 o 
   4  12   3      127.13      156.34     13.56 o 
   5  12   3     8106.17     8491.51    132.95 o 
   6  12   3       77.13       87.10     13.67 o 
   7  12   3      974.62      968.51     67.53 o 
  -8  13   3     1417.96     1563.26     39.98 o 
  -7  13   3       57.08       29.54      7.64 o 
  -6  13   3     1071.18      982.92     74.68 o 
  -5  13   3     1020.28     1021.22     42.37 o 
  -4  13   3      908.76     1111.35     52.42 o 
  -3  13   3     4448.55     4534.46    119.10 o 
  -2  13   3       55.21       78.17     21.39 o 
  -1  13   3     3048.40     3175.74     49.40 o 
   0  13   3        3.62        2.92      2.25 o 
   1  13   3      247.59      261.38     20.81 o 
   2  13   3     1145.93     1090.71     46.01 o 
   3  13   3       41.08       59.70      8.00 o 
   4  13   3    10721.71    10940.33    139.44 o 
   5  13   3      106.17       82.21     16.34 o 
   6  13   3      296.93      311.15     32.75 o 
   7  13   3        1.38       15.92      7.05 o 
  -8  14   3       75.13      101.93     19.90 o 
  -7  14   3      291.72      374.66     39.92 o 
  -6  14   3      997.88      976.88     43.45 o 
  -5  14   3       75.79      101.57     16.23 o 
  -4  14   3     7019.80     7191.14    178.17 o 
  -3  14   3      221.18      232.30     33.04 o 
  -2  14   3    11081.98    11227.98    136.86 o 
  -1  14   3      320.60      372.20     45.32 o 
   0  14   3     3980.61     3825.36     49.65 o 
   1  14   3     5309.54     5564.75     78.29 o 
   2  14   3      144.26      148.05     16.82 o 
   3  14   3     4586.81     4504.74     81.47 o 
   4  14   3      271.25      248.95     23.64 o 
   5  14   3     3402.20     3545.10     68.23 o 
   6  14   3      103.61       91.25     13.82 o 
   7  14   3     1216.34     1272.08    126.89 o 
  -7  15   3     1636.63     1704.15     68.99 o 
  -6  15   3        0.38        4.47      9.13 o 
  -5  15   3      507.35      562.89     36.43 o 
  -4  15   3      475.89      441.02     72.44 o 
  -3  15   3    11966.25    12314.13    169.01 o 
  -2  15   3     2253.55     2225.48    126.06 o 
  -1  15   3     1090.32      899.26     42.97 o 
   0  15   3     4003.10     4222.90     86.57 o 
   1  15   3      453.03      539.44     26.66 o 
   2  15   3     1513.09     1419.71     47.63 o 
   3  15   3     2486.11     2416.02     55.13 o 
   4  15   3     2051.99     1943.01     47.19 o 
   5  15   3       54.18       36.19      7.56 o 
   6  15   3     1454.08     1487.50     96.32 o 
   7  15   3      333.91      368.19     32.71 o 
  -7  16   3     1074.96     1296.75    227.07 o 
  -6  16   3     4145.70     4380.73    227.61 o 
  -5  16   3       15.20        8.94      9.96 o 
  -4  16   3     3552.62     3454.36     52.02 o 
  -3  16   3      234.75      178.56     25.29 o 
  -1  16   3      734.83      620.76     36.97 o 
   0  16   3      270.68      218.18     19.23 o 
   1  16   3     1886.64     1841.76     19.56 o 
   2  16   3       95.68      115.67     20.53 o 
   3  16   3     2148.19     2006.70     40.81 o 
   4  16   3      892.86      799.05     46.87 o 
   5  16   3      749.76      762.09     53.60 o 
   6  16   3      395.01      447.96     28.21 o 
   7  16   3     1370.61     1568.79    147.73 o 
  -7  17   3     3777.88     4163.61   1095.27 o 
  -6  17   3      192.34      208.30    510.12 o 
  -5  17   3     1726.63     1654.49     95.93 o 
  -4  17   3       17.74       18.54      6.93 o 
  -3  17   3     5126.86     5464.81    229.61 o 
  -2  17   3      591.38      485.75    475.21 o 
  -1  17   3      931.86      992.19     64.57 o 
   0  17   3     5080.03     5215.79    254.87 o 
   1  17   3       35.65       35.91      3.99 o 
   2  17   3     2659.01     2581.08     62.47 o 
   3  17   3      831.53      786.57     53.64 o 
   4  17   3      158.53      153.87     22.32 o 
   5  17   3       49.74       45.31      9.32 o 
   6  17   3     1389.03     1522.52     64.42 o 
   7  17   3      720.85      760.46     36.61 o 
  -7  18   3      217.05      210.75     26.86 o 
  -5  18   3      265.22      233.44     25.75 o 
  -4  18   3     1422.63     1434.66     53.35 o 
  -3  18   3      453.90      426.45     95.23 o 
  -2  18   3      545.77      574.77     32.04 o 
  -1  18   3     4909.67     4829.16     88.82 o 
   0  18   3     8314.02     8137.43    179.66 o 
   1  18   3     1462.76     1478.48     34.80 o 
   2  18   3      126.12      122.56     12.11 o 
   3  18   3     4536.38     4572.77     97.27 o 
   4  18   3      661.48      617.03     47.24 o 
   5  18   3       91.43      186.87     32.79 o 
   6  18   3      203.64      182.34     23.41 o 
  -7  19   3     1781.60     1826.31    107.13 o 
  -6  19   3     1473.18     1464.89     64.69 o 
  -5  19   3     1407.89     1387.17    144.60 o 
  -4  19   3       23.49       15.89     51.10 o 
  -3  19   3       49.69       78.46     82.45 o 
  -2  19   3        1.77       49.99     47.93 o 
  -1  19   3     1852.08     1842.86     78.65 o 
   0  19   3     2385.13     2244.14     56.79 o 
   1  19   3     1665.52     1533.02     71.43 o 
   2  19   3     3673.34     3387.42     95.21 o 
   3  19   3      590.50      589.82     23.03 o 
   4  19   3     1296.50     1217.62     35.44 o 
   5  19   3      141.36      132.23     15.54 o 
   6  19   3     3953.31     4213.62    128.64 o 
  -6  20   3     1876.58     1952.41     50.44 o 
  -5  20   3      649.11      641.64     24.35 o 
  -4  20   3     1444.41     1430.84     77.98 o 
  -3  20   3     3642.95     3720.20    186.53 o 
  -2  20   3     5080.67     5067.28    149.69 o 
  -1  20   3     4224.68     3913.97    136.48 o 
   0  20   3     4398.12     4555.78    176.17 o 
   2  20   3     2193.56     2089.55     65.57 o 
   3  20   3     8560.38     8506.84    103.61 o 
   4  20   3       10.31       12.71      4.34 o 
   5  20   3     2247.10     2274.49    115.41 o 
   6  20   3      676.76      658.55     63.21 o 
  -6  21   3      934.55      841.93    116.41 o 
  -5  21   3     2001.39     2128.09     39.29 o 
  -4  21   3       19.38       15.12    183.50 o 
  -3  21   3     2835.16     2763.42     54.93 o 
  -2  21   3       10.17       16.18     16.16 o 
  -1  21   3     4610.26     4351.88    177.61 o 
   0  21   3     6082.53     6674.26    205.77 o 
   2  21   3     6347.54     6236.39    245.75 o 
   3  21   3     3216.81     2927.46     56.77 o 
   4  21   3     1736.61     1685.57     57.81 o 
   5  21   3       71.62       58.94     11.93 o 
   6  21   3     2091.12     2196.62     66.15 o 
  -6  22   3     2145.61     2372.34    141.55 o 
  -5  22   3      287.07      486.36    162.26 o 
  -4  22   3     1177.55     1245.75     55.94 o 
  -3  22   3      405.34      366.39     73.79 o 
  -2  22   3     4183.69     4325.90    110.61 o 
  -1  22   3     1068.58     1220.08    136.56 o 
   0  22   3     1313.07     1489.23     60.36 o 
   1  22   3     2330.15     2192.64     91.31 o 
   2  22   3    14009.61    13478.29    670.39 o 
   3  22   3     5016.12     5025.96    111.53 o 
   4  22   3       56.88       60.92      9.87 o 
   5  22   3     1166.51     1143.21     23.85 o 
  -4  23   3       52.63       41.69     30.47 o 
  -3  23   3     1276.87     1366.66     51.99 o 
  -2  23   3      490.85      403.45     39.22 o 
  -1  23   3     1073.47     1133.38     92.51 o 
   0  23   3     2432.35     2436.88     94.82 o 
   1  23   3      698.06      732.57     88.14 o 
   2  23   3     2449.65     1369.50     65.05 o 
   3  23   3      297.42      267.23     28.75 o 
   4  23   3     1714.60     1731.00     47.85 o 
   5  23   3      177.98      213.80     42.62 o 
  -5  24   3       37.31       34.73     26.29 o 
  -4  24   3     2051.89     2179.15     97.51 o 
  -3  24   3      627.32      540.98     52.91 o 
  -2  24   3     5986.35     5967.42    212.01 o 
  -1  24   3     2221.13     2424.12     74.31 o 
   0  24   3      353.64      363.06     48.44 o 
   1  24   3     2159.00     2231.97     63.61 o 
   2  24   3     3533.38     3325.88     91.03 o 
   3  24   3     1937.64     1827.83    743.47 o 
   4  24   3      158.27      104.91     28.00 o 
   5  24   3      879.23      867.49     34.38 o 
  -5  25   3     4786.47     5027.28    195.17 o 
  -4  25   3      198.82      233.26     58.67 o 
  -3  25   3      227.94      209.17     28.95 o 
  -2  25   3     3796.81     4001.51    156.33 o 
  -1  25   3     3809.65     4057.85    116.10 o 
   0  25   3     2093.37     2162.09     66.46 o 
   1  25   3     1316.43     1357.96    117.78 o 
   2  25   3      927.41      714.27     24.54 o 
   3  25   3      133.59       -0.12      7.53 o 
  -4  26   3     1715.02     1805.93    106.81 o 
  -3  26   3      241.84      309.93    103.65 o 
  -2  26   3     4887.90     5038.96   5282.90 o 
  -1  26   3     2265.18     2161.72     53.62 o 
   0  26   3        3.10       16.24     15.12 o 
   1  26   3     1986.52     1945.23     44.76 o 
   2  26   3      651.21      545.52     86.84 o 
   3  26   3      616.27      523.93     53.01 o 
  -3  27   3     1826.97     1857.07     76.73 o 
  -2  27   3      698.31      911.19     86.03 o 
  -1  27   3     3005.36     3492.80    115.85 o 
   0  27   3     1154.72     1371.34    112.21 o 
   1  27   3      494.20      619.80     58.29 o 
   2  27   3     1001.82     1006.76    109.41 o 
   3  27   3      164.35       86.26     16.22 o 
  -3  28   3       84.24       92.74     51.30 o 
  -2  28   3     5577.19     6051.77    124.82 o 
  -1  28   3       11.17       73.94     18.14 o 
   0  28   3     3549.53     3842.83    124.29 o 
   1  28   3     1520.15     1581.13     55.29 o 
   2  28   3     1205.32     1103.93     34.32 o 
  -2  29   3       74.77       94.58     17.52 o 
  -1  29   3     2694.11     3120.38   1191.35 o 
   0  29   3      136.21      179.27     39.85 o 
   1  29   3     1293.90     1313.71    138.26 o 
  -9   0   4       69.29       77.42     23.30 o 
  -8   0   4       70.73       65.20     16.40 o 
  -7   0   4     5348.69     5845.97     84.94 o 
  -6   0   4       56.12      106.07     16.63 o 
  -5   0   4      671.77      834.25     44.08 o 
  -4   0   4     2735.15     3275.65     80.81 o 
  -2   0   4      591.51      673.86     54.65 o 
   0   0   4    22277.79    24129.64    186.89 o 
   1   0   4    22218.38    21923.08    183.69 o 
   2   0   4    48169.12    49471.32    364.22 o 
   3   0   4    20304.58    20221.92    291.20 o 
   4   0   4    31799.36    30129.76    402.16 o 
   5   0   4      124.72      125.04     60.35 o 
   6   0   4     9326.24     8715.80    194.24 o 
   7   0   4        0.55        6.75      7.71 o 
   8   0   4     1160.48     1131.14     43.09 o 
  -9   1   4      561.32      649.29     43.62 o 
  -8   1   4      285.92      304.87     31.79 o 
  -7   1   4     1193.09     1168.81     50.20 o 
  -6   1   4     7166.96     7420.89    104.24 o 
  -5   1   4     1851.04     1866.99     30.35 o 
  -4   1   4    27070.50    29036.51    455.41 o 
  -3   1   4     4371.80     3800.18     95.26 o 
  -2   1   4    23101.18    23533.01    148.15 o 
  -1   1   4       43.03       78.53      8.06 o 
   0   1   4    29227.73    28209.55    276.66 o 
   1   1   4      308.66      336.12     18.27 o 
   2   1   4     7997.32     8108.01     88.39 o 
   3   1   4    18630.15    18777.24    297.67 o 
   4   1   4    23751.40    23413.82    198.23 o 
   5   1   4    11292.45    10804.95    173.15 o 
   6   1   4     1414.82     1295.80     48.40 o 
   7   1   4     2129.84     1888.52    110.84 o 
   8   1   4     1217.10     1170.75     87.60 o 
  -9   2   4        0.73        6.23      6.62 o 
  -8   2   4     1820.74     1887.02     30.97 o 
  -7   2   4     6129.57     6357.18    116.06 o 
  -6   2   4     3192.44     3151.09    134.45 o 
  -5   2   4     3834.34     3497.05     92.02 o 
  -4   2   4     7158.12     6728.90    153.69 o 
  -3   2   4    30607.77    31200.64    307.53 o 
  -2   2   4     1338.33     1180.61     37.19 o 
  -1   2   4      471.90      561.38     24.49 o 
   0   2   4      427.52      571.61     46.05 o 
   1   2   4     8032.35     7939.47     74.85 o 
   2   2   4     8526.56     8142.28    113.06 o 
   3   2   4     9298.14     8569.37    230.07 o 
   4   2   4    10825.18     9943.54    132.10 o 
   5   2   4       58.66       47.65     12.09 o 
   6   2   4     1031.68      987.10     82.12 o 
   7   2   4      505.33      437.69     43.89 o 
   8   2   4     1982.55     1858.93     76.27 o 
  -9   3   4     1581.15     1690.57     59.39 o 
  -8   3   4        1.86        5.25      9.15 o 
  -7   3   4     2764.05     2792.35     81.57 o 
  -6   3   4     7848.79     8040.70    128.39 o 
  -5   3   4     1022.35     1023.95     36.89 o 
  -4   3   4    19924.40    19994.22    193.72 o 
  -3   3   4     1329.87     1338.60     36.60 o 
  -2   3   4     4650.62     4062.00     44.09 o 
  -1   3   4     4157.32     4264.85     45.95 o 
   0   3   4    44960.29    45368.39    219.43 o 
   1   3   4    15866.99    16248.93    118.96 o 
   2   3   4     6007.55     6103.53     61.57 o 
   3   3   4     8812.03     8536.68    120.48 o 
   4   3   4      188.84      161.48     17.94 o 
   5   3   4     6329.11     6283.62    192.53 o 
   6   3   4     2269.84     2047.88     73.71 o 
   7   3   4     3590.84     3366.36     71.23 o 
   8   3   4       98.02      102.71     25.79 o 
  -9   4   4       75.36       47.14     10.59 o 
  -8   4   4     3955.52     4298.06     92.24 o 
  -7   4   4     2160.83     2214.18     62.49 o 
  -6   4   4      602.19      474.53     60.25 o 
  -5   4   4    11908.14    11872.34    104.63 o 
  -4   4   4       35.99       32.21     10.97 o 
  -3   4   4    22518.57    22862.51    115.49 o 
  -2   4   4      674.55      576.87     26.69 o 
  -1   4   4      975.62      828.50     17.43 o 
   0   4   4     7589.14     7852.24     88.41 o 
   1   4   4    14951.64    15542.97    172.91 o 
   2   4   4    10020.48    10180.59    100.33 o 
   3   4   4      361.95      314.22     23.25 o 
   4   4   4     7204.79     6959.54     88.68 o 
   5   4   4        2.00       14.99     11.14 o 
   6   4   4     1118.81     1126.54     86.89 o 
   7   4   4      709.44      652.04     83.38 o 
   8   4   4     2199.97     2258.98     73.37 o 
  -9   5   4     1998.09     2103.90     60.66 o 
  -8   5   4     1499.54     1430.47     69.41 o 
  -7   5   4     6270.80     6390.07    105.33 o 
  -6   5   4     7065.61     7361.68     95.36 o 
  -5   5   4     4903.57     4952.27     89.53 o 
  -4   5   4    15751.28    16202.25    117.34 o 
  -3   5   4       83.15       78.42      8.66 o 
  -2   5   4    35006.63    35849.21    398.70 o 
  -1   5   4     9123.16    10034.14    168.76 o 
   0   5   4     1642.11     1404.56     27.79 o 
   1   5   4    14852.23    15559.94    194.95 o 
   2   5   4    10880.11    11093.27    227.90 o 
   3   5   4     5984.54     6300.36     74.84 o 
   4   5   4      682.86      665.65     35.67 o 
   5   5   4      573.09      542.51     50.31 o 
   6   5   4     3302.80     3095.46     64.78 o 
   7   5   4     3915.36     3744.18     75.44 o 
   8   5   4      252.81      279.96     46.16 o 
  -9   6   4     1582.56     1716.90     74.66 o 
  -8   6   4     4912.46     5341.12    234.75 o 
  -7   6   4     1894.81     1949.36     46.04 o 
  -6   6   4     1098.56     1051.97     47.52 o 
  -5   6   4    12268.68    12833.91    167.88 o 
  -4   6   4     3190.12     3078.17     54.02 o 
  -3   6   4     5836.38     5624.37     50.79 o 
  -2   6   4     3532.28     3786.87     48.09 o 
  -1   6   4    31477.96    30552.15    461.94 o 
   0   6   4    12085.00    12270.26    137.03 o 
   1   6   4     8463.30     8012.81    135.64 o 
   2   6   4    20972.24    22716.23    353.89 o 
   3   6   4      875.90      809.92     29.19 o 
   4   6   4     7509.74     7300.31     91.63 o 
   5   6   4      415.51      388.30     35.96 o 
   6   6   4     5348.96     5065.94    132.46 o 
   7   6   4      324.74       82.27     20.65 o 
   8   6   4     4305.73     4462.02     97.73 o 
  -8   7   4     4841.72     4979.06     95.15 o 
  -7   7   4     2127.27     2080.61     55.12 o 
  -6   7   4      536.83      585.75     49.69 o 
  -5   7   4     4035.06     3896.15     75.84 o 
  -4   7   4     2353.95     2553.71     43.22 o 
  -3   7   4     1755.33     1806.01     32.80 o 
  -2   7   4    26740.54    27601.63    156.91 o 
  -1   7   4      832.98      834.00     24.54 o 
   0   7   4    14965.61    15253.84    111.30 o 
   1   7   4     2832.70     2716.16     61.32 o 
   2   7   4    34553.28    35047.66    656.26 o 
   3   7   4    14847.70    15752.01    119.21 o 
   4   7   4        2.68       26.18     12.45 o 
   5   7   4     3070.70     2958.39     69.46 o 
   6   7   4       29.44       17.71      9.17 o 
   7   7   4     9472.36     9663.34    200.72 o 
   8   7   4        0.87       -6.98      8.79 o 
  -8   8   4     1928.72     1912.62     89.07 o 
  -7   8   4     1057.23      845.28     68.64 o 
  -6   8   4     2650.24     2553.03     69.82 o 
  -5   8   4     4629.42     4903.24     90.29 o 
  -4   8   4     1398.75     1339.64     57.86 o 
  -3   8   4     1644.59     1934.32     39.41 o 
  -2   8   4     2410.18     2542.58     59.02 o 
  -1   8   4    48958.44    52695.83    507.22 o 
   0   8   4     7691.22     8001.09    103.40 o 
   1   8   4    20055.43    20950.26    174.91 o 
   2   8   4       89.88      129.67     17.76 o 
   3   8   4     3853.07     3798.54    114.78 o 
   4   8   4     4917.77     4844.46     77.94 o 
   5   8   4     1861.43     1756.15     49.62 o 
   6   8   4     2806.16     2882.16     63.97 o 
   7   8   4     1242.21     1186.95     91.04 o 
   8   8   4     2733.14     2802.75     82.27 o 
  -8   9   4     3554.54     3899.84    101.41 o 
  -7   9   4     2110.85     2162.35     41.06 o 
  -6   9   4       15.37       27.60      5.97 o 
  -5   9   4     4632.04     4845.30    214.52 o 
  -4   9   4     2764.48     2754.41     57.84 o 
  -3   9   4     1997.04     2026.93     19.01 o 
  -2   9   4    19552.80    20784.61    425.00 o 
  -1   9   4      110.52      208.29     13.80 o 
   0   9   4    19482.81    20217.77    371.90 o 
   1   9   4       39.56       70.37     10.38 o 
   2   9   4    33915.65    35956.86    250.42 o 
   3   9   4     7923.49     8293.96     85.52 o 
   4   9   4        5.01       16.75      7.18 o 
   5   9   4     3950.73     3834.54     82.51 o 
   6   9   4        6.98       16.76     16.74 o 
   7   9   4     8406.24     8637.83    180.54 o 
   8   9   4      556.92      624.33     66.26 o 
  -8  10   4      576.84      572.18     43.45 o 
  -7  10   4       87.60       86.78     14.13 o 
  -6  10   4     1068.66     1077.26     42.51 o 
  -5  10   4     2387.19     2402.26     57.80 o 
  -4  10   4       17.58       54.93     21.01 o 
  -3  10   4      366.95      360.12     38.09 o 
  -2  10   4     2319.01     2356.68    100.29 o 
  -1  10   4    27866.49    28379.54    196.00 o 
   0  10   4     2296.18     2339.25     67.78 o 
   1  10   4    24854.86    26152.32    261.46 o 
   2  10   4     1008.59      927.57     39.80 o 
   3  10   4     2443.41     2264.05     39.30 o 
   4  10   4     9880.80     9877.34    220.23 o 
   5  10   4       35.96       24.58      7.31 o 
   6  10   4    11802.31    11932.60    165.51 o 
   7  10   4     1590.23     1466.18     66.45 o 
   8  10   4     1890.18     1892.66     86.69 o 
  -8  11   4      769.00      771.54     53.39 o 
  -7  11   4     1036.03      985.09     47.69 o 
  -6  11   4      437.00      464.71     37.82 o 
  -5  11   4      838.66      971.23     69.60 o 
  -3  11   4      188.25      165.82     15.13 o 
  -2  11   4     9386.05     9227.32    223.49 o 
  -1  11   4     9770.76    10546.98    103.65 o 
   0  11   4    14815.25    14878.69    125.85 o 
   1  11   4       34.62       75.74     11.25 o 
   2  11   4    21999.10    23078.27    151.87 o 
   3  11   4     4193.20     4025.95     66.79 o 
   4  11   4        2.88       17.54      8.89 o 
   5  11   4     1443.26     1263.47     39.11 o 
   6  11   4        6.06       22.71      9.45 o 
   7  11   4     6968.91     7331.28    162.39 o 
  -8  12   4     1819.62     1843.24     90.82 o 
  -7  12   4     1562.49     1548.91     78.59 o 
  -6  12   4     3364.09     3443.35    118.58 o 
  -5  12   4     7067.98     7517.58    168.18 o 
  -3  12   4    12893.77    14272.13    171.10 o 
  -2  12   4     4098.24     4287.27    132.89 o 
  -1  12   4    13080.21    13450.64    142.11 o 
   0  12   4     5862.14     5996.71     68.56 o 
   1  12   4     7430.61     7513.12    112.53 o 
   2  12   4     3629.52     3728.64     59.90 o 
   3  12   4     4280.94     4162.76     70.30 o 
   4  12   4       75.70      107.42     13.55 o 
   5  12   4       41.63       58.60      8.37 o 
   6  12   4     5237.54     5310.55    203.33 o 
   7  12   4        4.02       20.47     15.97 o 
  -8  13   4       35.16       21.66     13.51 o 
  -7  13   4     1099.92     1064.54     78.00 o 
  -6  13   4     2804.39     2987.44     63.85 o 
  -5  13   4        6.04       16.09      7.35 o 
  -4  13   4     6712.65     7303.33    168.01 o 
  -3  13   4      898.74      865.55    120.02 o 
  -2  13   4     4786.87     5202.85    162.45 o 
  -1  13   4      802.05      554.42     30.01 o 
   0  13   4     8193.20     8602.37    105.95 o 
   1  13   4      505.45      506.77     28.43 o 
   2  13   4     2338.98     2397.59     52.07 o 
   3  13   4     9152.27     9437.16    129.39 o 
   4  13   4        1.66       10.15      7.12 o 
   5  13   4     2301.85     2159.60     47.34 o 
   6  13   4       90.62       82.85     13.21 o 
   7  13   4     1486.49     1439.56     58.30 o 
  -8  14   4     1632.22     1713.57     54.73 o 
  -7  14   4     2526.12     2543.25     52.00 o 
  -6  14   4     1681.10     1676.07     70.45 o 
  -5  14   4      759.63      877.65     81.53 o 
  -4  14   4     4797.97     4817.10     81.16 o 
  -3  14   4    18781.41    21385.16    917.15 o 
  -1  14   4     1505.90     1536.60     43.90 o 
   0  14   4     6302.84     6441.97    131.39 o 
   1  14   4      616.75      653.61     28.74 o 
   2  14   4     6509.76     6751.28     85.67 o 
   3  14   4      437.58      413.64     22.81 o 
   4  14   4      991.84      976.25     35.65 o 
   5  14   4       37.71       41.58      8.56 o 
   6  14   4     1549.42     1568.34     61.87 o 
   7  14   4      764.69      768.83     40.75 o 
  -7  15   4     1305.21     1187.42    170.84 o 
  -6  15   4     4221.29     4337.53     94.47 o 
  -5  15   4     1351.16     1320.39     37.04 o 
  -4  15   4     6597.37     6715.85    200.13 o 
  -3  15   4      517.00      529.65     22.07 o 
  -2  15   4     7118.99     7716.98     95.71 o 
  -1  15   4      935.33      827.89     26.46 o 
   0  15   4     5095.02     5181.44     55.96 o 
   1  15   4       48.25       57.35     13.12 o 
   2  15   4       45.90       97.50     12.02 o 
   3  15   4     1646.63     1655.80     37.78 o 
   4  15   4     1627.90     1562.00     45.58 o 
   5  15   4     2905.01     2748.46     53.14 o 
   6  15   4      568.94      551.22     43.55 o 
   7  15   4       50.73       53.68     13.12 o 
  -7  16   4     2289.43     2332.66     46.25 o 
  -6  16   4       68.35       70.06     11.09 o 
  -5  16   4     1115.66     1252.87    156.35 o 
  -4  16   4      891.14      801.75     55.57 o 
  -3  16   4    16584.08    18153.75    493.40 o 
  -2  16   4        0.07       13.61      7.01 o 
  -1  16   4     2051.45     2090.77     32.86 o 
   0  16   4      152.22      185.22     12.43 o 
   1  16   4     2786.52     2717.13     49.08 o 
   2  16   4     3048.31     3023.68     56.97 o 
   3  16   4     3009.40     3036.40     74.51 o 
   4  16   4     1949.97     1782.86     44.03 o 
   5  16   4      386.17      350.36     27.65 o 
   6  16   4     1369.07     1282.45     59.56 o 
   7  16   4      231.04      227.33     31.12 o 
  -7  17   4        2.51       34.90      9.82 o 
  -6  17   4     1161.63     1191.35     36.82 o 
  -5  17   4       45.99       40.70      9.93 o 
  -4  17   4      185.37      137.81     27.63 o 
  -3  17   4     5166.72     5112.23    183.54 o 
  -2  17   4     3399.79     3458.19     54.51 o 
  -1  17   4      187.51      196.20     21.58 o 
   0  17   4     5403.59     5397.83     97.17 o 
   1  17   4      687.72      616.89     24.53 o 
   2  17   4      235.14      208.63     14.75 o 
   3  17   4     3110.37     2902.15     49.34 o 
   4  17   4     3245.22     3097.96     52.76 o 
   5  17   4     5433.79     5548.02    147.06 o 
   6  17   4       64.92       83.34     14.03 o 
  -7  18   4       37.61       28.49      8.78 o 
  -6  18   4       10.07       24.69      5.04 o 
  -5  18   4      884.28      931.33     82.27 o 
  -4  18   4     5804.46     5845.01     70.01 o 
  -3  18   4     5928.81     6339.39    128.23 o 
  -2  18   4       43.20       65.02     12.30 o 
  -1  18   4     1676.07     1685.73     62.82 o 
   0  18   4      840.88      808.96     58.90 o 
   1  18   4     1423.28     1329.60     50.41 o 
   2  18   4     3123.45     3102.34     50.14 o 
   3  18   4     1123.76     1140.83     43.71 o 
   4  18   4     5255.51     5313.23    110.04 o 
   5  18   4      555.77      538.63     54.06 o 
   6  18   4      822.76      944.88     81.25 o 
  -7  19   4      499.07      551.53     52.82 o 
  -6  19   4      828.01      873.51     63.90 o 
  -5  19   4        0.87        4.30      5.16 o 
  -4  19   4     1434.70     1410.87     40.24 o 
  -3  19   4     4102.17     4278.57     91.58 o 
  -2  19   4     2148.89     2187.25     72.84 o 
  -1  19   4     5789.88     5892.24    104.82 o 
   0  19   4     2200.02     2244.79     68.01 o 
   1  19   4     2154.19     2000.41     59.60 o 
   2  19   4      536.60      490.99     14.95 o 
   3  19   4     1555.39     1503.89     54.03 o 
   4  19   4     1985.30     1970.59     33.02 o 
   5  19   4     2711.63     2733.18     77.74 o 
   6  19   4        0.91        8.10      6.68 o 
  -6  20   4      428.18      463.00     44.67 o 
  -5  20   4      904.88      887.28     45.16 o 
  -4  20   4     1078.97     1003.26     30.56 o 
  -3  20   4      689.93      599.57     33.41 o 
  -2  20   4       14.78       17.11     19.35 o 
  -1  20   4      738.09      694.44     47.91 o 
   0  20   4       71.75       63.27     20.53 o 
   1  20   4     2862.03     2718.85     52.35 o 
   2  20   4     3478.85     3250.65     50.89 o 
   3  20   4      164.28      154.39     18.41 o 
   4  20   4     3835.72     3831.31     67.19 o 
   5  20   4      618.46      605.60     37.40 o 
   6  20   4        2.65       22.14     27.88 o 
  -6  21   4      625.66      697.27     24.49 o 
  -5  21   4       78.69       48.61     14.33 o 
  -4  21   4     1183.98     1168.78     32.10 o 
  -3  21   4       55.68       35.14      7.73 o 
  -2  21   4     3203.39     3235.20     65.48 o 
  -1  21   4       17.63       20.73      8.56 o 
   0  21   4        4.52       27.22     13.45 o 
   1  21   4     4063.30     3781.07    103.45 o 
   2  21   4     1442.61     1322.19     59.20 o 
   3  21   4      199.83      196.83     17.56 o 
   4  21   4      960.29      870.33     34.83 o 
   5  21   4      989.79      908.22     36.60 o 
  -6  22   4       71.21       70.20     13.98 o 
  -5  22   4     2886.16     2941.65    105.96 o 
  -4  22   4      762.59      757.33     96.69 o 
  -3  22   4      849.00      877.59     57.71 o 
  -2  22   4      711.74      868.31    129.38 o 
  -1  22   4      496.73      637.86    271.15 o 
   0  22   4      263.18      226.10     34.09 o 
   1  22   4       56.88       41.01     17.58 o 
   2  22   4      154.23      121.61     14.81 o 
   3  22   4      157.74      145.85     36.88 o 
   4  22   4      167.95      154.86     15.58 o 
   5  22   4      380.06      386.51     43.13 o 
  -5  23   4      189.72      144.48     21.55 o 
  -4  23   4      153.74      137.78     21.88 o 
  -3  23   4       62.30       78.35     59.10 o 
  -2  23   4     1862.86     1862.97     38.44 o 
  -1  23   4      448.92      543.76     65.81 o 
   0  23   4       51.59       80.52     19.25 o 
   1  23   4      186.17      148.16     20.74 o 
   2  23   4      391.99      323.72     58.88 o 
   3  23   4       20.99       23.34      4.17 o 
   4  23   4      138.75      110.30     16.33 o 
   5  23   4       57.83       39.73     12.63 o 
  -5  24   4      818.43      872.69     30.17 o 
  -4  24   4       32.91       34.61      9.05 o 
  -3  24   4       29.35       36.24      8.71 o 
  -2  24   4      647.26      717.41    107.07 o 
  -1  24   4      770.89      972.25    104.20 o 
   0  24   4      642.87      780.49    103.57 o 
   1  24   4      431.14      419.97    258.53 o 
   2  24   4       61.40       11.99     10.53 o 
   3  24   4      147.61      120.15     36.91 o 
   4  24   4        0.51       13.29      8.41 o 
  -4  25   4      111.41      137.00     47.96 o 
  -3  25   4        1.21       15.76      7.27 o 
  -2  25   4     1096.79     1275.05     64.36 o 
  -1  25   4      937.35     1222.45    123.24 o 
   0  25   4      607.01      614.08     72.41 o 
   1  25   4      268.51      208.80     34.61 o 
   2  25   4      721.34      717.67     53.38 o 
   3  25   4      166.45      125.99     23.02 o 
  -4  26   4      172.62      142.54     28.98 o 
  -3  26   4       16.74       39.63     16.90 o 
  -2  26   4      589.18      731.40     55.64 o 
  -1  26   4      658.46      678.39     65.47 o 
   0  26   4      235.61      215.54     29.46 o 
   1  26   4      893.33      869.57     89.16 o 
   2  26   4        5.59        9.39      8.96 o 
   3  26   4      350.61      240.56     56.47 o 
  -3  27   4       76.13       68.00     22.80 o 
  -2  27   4      596.82      508.37    200.36 o 
  -1  27   4     1212.03     1380.70    121.93 o 
   0  27   4     1144.70     1413.75    148.01 o 
   1  27   4      130.74       90.54     23.67 o 
   2  27   4     1795.22     1696.77    134.72 o 
   3  27   4     1081.16     1143.86     40.44 o 
  -2  28   4      483.54      486.36    202.84 o 
  -1  28   4     1268.01     1340.10     53.97 o 
   0  28   4       64.53       63.11     17.61 o 
   1  28   4      242.12      173.19     44.19 o 
   2  28   4      307.28      243.48     57.75 o 
  -1  29   4      208.79      288.79    161.92 o 
   0  29   4      275.88      253.22     49.56 o 
   1  29   4      200.84      174.56     24.88 o 
  -9   1   5       40.81       71.83     41.04 o 
  -8   1   5       90.08       93.98     16.85 o 
  -7   1   5       87.97       94.82      9.96 o 
  -6   1   5       90.83       97.84     10.83 o 
  -5   1   5       40.17       49.05      6.20 o 
  -4   1   5     3185.19     3887.41    117.91 o 
  -3   1   5     1158.98     1291.83     31.01 o 
  -2   1   5     2572.29     2347.64     46.19 o 
  -1   1   5      980.64     1011.98     23.49 o 
   0   1   5    20713.30    20621.77    214.98 o 
   1   1   5     5234.68     5508.73     86.48 o 
   2   1   5      346.47      402.64     24.43 o 
   3   1   5      898.17      847.84     24.04 o 
   4   1   5      348.87      441.61     34.75 o 
   5   1   5     1998.22     1930.19     50.91 o 
   6   1   5      517.63      524.57     50.85 o 
   7   1   5       23.97       27.77      9.25 o 
   8   1   5        8.47        5.48     26.47 o 
  -9   2   5        2.84       15.77     27.38 o 
  -8   2   5      333.65      370.70     28.58 o 
  -7   2   5      886.25      841.27     58.44 o 
  -6   2   5     1918.29     1900.32     35.06 o 
  -5   2   5       27.77       29.08      3.05 o 
  -4   2   5      514.45      567.07     25.09 o 
  -3   2   5     2996.87     3200.13     48.99 o 
  -2   2   5      478.35      412.64     22.58 o 
  -1   2   5     2723.62     2652.32     51.91 o 
   0   2   5     8831.70     8830.72     75.40 o 
   1   2   5    12336.18    13191.64    102.28 o 
   2   2   5      498.57      444.70     25.91 o 
   3   2   5     2962.37     3021.89     60.75 o 
   4   2   5        7.03       17.67      9.75 o 
   5   2   5      266.71      324.51     30.92 o 
   6   2   5     1187.53     1004.50     58.20 o 
   7   2   5      318.64      299.41     36.83 o 
   8   2   5      277.10      260.81     31.43 o 
  -9   3   5       26.26       24.38     11.56 o 
  -8   3   5       13.09        5.70      7.34 o 
  -7   3   5      154.59      189.09     20.95 o 
  -6   3   5      327.43      353.61     24.06 o 
  -5   3   5     3714.19     3663.38     50.21 o 
  -4   3   5     5198.75     5056.79     73.29 o 
  -3   3   5     1300.68     1381.34     31.91 o 
  -2   3   5       78.65       91.76      8.75 o 
  -1   3   5    14184.72    14240.71    103.85 o 
   0   3   5     5551.39     5509.99     55.02 o 
   1   3   5     1044.68     1131.55     29.57 o 
   2   3   5      163.76      257.92     21.18 o 
   3   3   5     5575.45     5537.87     67.23 o 
   4   3   5      304.18      311.34     25.36 o 
   5   3   5     2185.20     2035.73     53.15 o 
   6   3   5     5600.09     5476.61    142.09 o 
   7   3   5       59.74       59.66     24.09 o 
   8   3   5      235.93      192.08     30.09 o 
  -9   4   5      674.56      658.76     56.40 o 
  -8   4   5      585.24      627.47     34.50 o 
  -7   4   5        9.31       23.45      6.83 o 
  -6   4   5     2001.92     1828.57     38.84 o 
  -5   4   5      336.19      369.52     31.23 o 
  -4   4   5     2495.36     2617.87     38.87 o 
  -3   4   5      160.36      195.19     15.30 o 
  -2   4   5      261.28      331.66     24.93 o 
  -1   4   5     4367.61     4656.42     57.00 o 
   0   4   5    15889.82    16349.71    118.98 o 
   1   4   5    23051.75    24098.44    139.56 o 
   2   4   5      731.42      824.30     46.71 o 
   3   4   5      151.38       19.15      9.67 o 
   4   4   5     2391.30     2197.60     31.46 o 
   5   4   5     1436.80     1342.19     66.00 o 
   6   4   5      142.24      142.83     23.47 o 
   7   4   5     1694.46     1548.24     68.66 o 
   8   4   5       63.18       63.32     13.66 o 
  -9   5   5       80.76       58.32     14.10 o 
  -8   5   5      638.83      714.03     51.96 o 
  -7   5   5      111.34      105.63     13.25 o 
  -6   5   5      269.83      286.61     35.28 o 
  -5   5   5      674.62      740.29     33.16 o 
  -4   5   5      294.91      310.36     27.11 o 
  -3   5   5     1751.66     1903.72     33.95 o 
  -2   5   5     1017.69      860.12     21.50 o 
  -1   5   5     8356.04     8122.70    133.47 o 
   0   5   5     1069.72     1094.51     32.86 o 
   1   5   5      766.39      737.21     36.73 o 
   2   5   5     1099.88     1227.64     30.10 o 
   3   5   5      766.23      714.34     30.94 o 
   4   5   5        0.68       15.36      3.74 o 
   5   5   5     1087.77     1028.23     71.49 o 
   6   5   5     4682.18     4352.78    120.29 o 
   7   5   5       21.11       27.58      5.61 o 
   8   5   5       32.61       19.08      8.40 o 
  -8   6   5        0.47       22.30      5.73 o 
  -7   6   5     1072.27     1101.78    102.04 o 
  -6   6   5      917.68     1073.79     66.47 o 
  -5   6   5      180.12      168.93     14.69 o 
  -4   6   5     7876.36     8014.93    195.58 o 
  -3   6   5        7.79       44.85      8.51 o 
  -2   6   5     1669.76     1760.58     35.53 o 
  -1   6   5    11116.36    11120.25    182.60 o 
   0   6   5    11355.86    11569.99     97.26 o 
   1   6   5      365.30      368.71     23.06 o 
   2   6   5       87.37       94.37      7.92 o 
   3   6   5        3.63       13.42      7.93 o 
   4   6   5     3286.68     3128.34     51.45 o 
   5   6   5      375.03      376.21     35.72 o 
   6   6   5      724.54      694.08     39.88 o 
   7   6   5      857.85      834.51     54.16 o 
   8   6   5      362.40      348.56     43.50 o 
  -8   7   5     3772.65     4057.64     83.46 o 
  -7   7   5        8.11       24.54      9.49 o 
  -6   7   5     1211.08     1275.05     38.68 o 
  -5   7   5       32.87       51.31     15.23 o 
  -4   7   5      228.20      309.43     19.39 o 
  -3   7   5       36.08       21.42      4.42 o 
  -2   7   5     1635.91     1788.96     36.36 o 
  -1   7   5     7004.78     7391.35     73.10 o 
   0   7   5     3696.67     3475.06     62.07 o 
   1   7   5     3225.67     3569.55     53.24 o 
   2   7   5       36.04       47.96      6.59 o 
   3   7   5     1186.27     1166.18     41.54 o 
   4   7   5      461.94      455.03     47.17 o 
   5   7   5     2298.01     2212.26     70.20 o 
   6   7   5     1117.00     1062.26     61.08 o 
   7   7   5       69.15       28.09      8.31 o 
   8   7   5      230.86      262.51     36.64 o 
  -8   8   5       39.56       47.91      9.22 o 
  -7   8   5      800.19      905.12     56.87 o 
  -6   8   5        9.49       18.32      7.23 o 
  -5   8   5     2517.64     2625.08     53.10 o 
  -4   8   5      450.05      456.56     33.19 o 
  -3   8   5      499.27      445.60     31.96 o 
  -2   8   5     6611.57     6736.31     68.59 o 
  -1   8   5     1551.65     1736.34     35.91 o 
   0   8   5        2.40        3.78      9.39 o 
   1   8   5      121.13      111.68      9.24 o 
   2   8   5       80.75      102.91      8.38 o 
   3   8   5        6.84       14.70      8.72 o 
   4   8   5        2.05       17.21      6.67 o 
   5   8   5        7.31       15.18     12.72 o 
   6   8   5        7.04       20.81      8.92 o 
   7   8   5     1067.66     1116.37     58.02 o 
   8   8   5       97.71       94.24     14.64 o 
  -8   9   5      601.31      769.73     54.72 o 
  -7   9   5       67.32       91.86     12.21 o 
  -6   9   5      361.10      393.93     29.04 o 
  -5   9   5      458.48      519.03     37.53 o 
  -4   9   5      893.35      860.33     29.50 o 
  -3   9   5     4785.49     5000.29   2302.06 o 
  -2   9   5     5572.07     6178.67     74.45 o 
  -1   9   5     1834.05     1481.25     38.75 o 
   0   9   5      120.82      138.09     11.83 o 
   1   9   5    11473.32    12411.89    210.88 o 
   2   9   5      645.59      638.68     48.20 o 
   3   9   5      710.25      684.93     44.21 o 
   4   9   5     4688.96     4406.20     85.39 o 
   5   9   5     2036.41     1896.32     47.48 o 
   6   9   5       40.97       37.05     11.05 o 
   7   9   5       61.72       39.20     13.38 o 
   8   9   5      547.76      626.20     53.88 o 
  -8  10   5       52.63       66.72     10.94 o 
  -7  10   5      286.08      323.86     27.56 o 
  -6  10   5     1065.29     1238.86     60.02 o 
  -5  10   5      990.96      858.11     45.98 o 
  -4  10   5      373.05      415.70     37.09 o 
  -3  10   5       34.25       71.39     10.25 o 
  -2  10   5    19078.46    20344.83    276.89 o 
  -1  10   5       87.88       39.96     10.55 o 
   0  10   5      210.50      169.97     19.80 o 
   1  10   5     1012.81     1042.85     28.80 o 
   2  10   5     7532.29     7566.25     94.80 o 
   3  10   5      101.62       97.00     12.69 o 
   4  10   5     8411.28     8248.92    110.63 o 
   5  10   5     1096.33      950.30     34.76 o 
   6  10   5        1.00        3.13     10.53 o 
   7  10   5      395.76      337.46     44.88 o 
  -8  11   5      322.95      415.06     29.15 o 
  -7  11   5        0.28        6.67      6.74 o 
  -6  11   5      203.90      243.02     30.32 o 
  -5  11   5      270.20      246.87     39.35 o 
  -4  11   5     8080.04     7956.36     92.53 o 
  -3  11   5     1155.50     1227.16     43.31 o 
  -2  11   5      619.85      526.05     48.01 o 
  -1  11   5     4693.44     5077.98     48.63 o 
   0  11   5     1748.58     1748.51     42.27 o 
   1  11   5    14488.22    14443.27    111.84 o 
   2  11   5      104.25       97.42     12.88 o 
   3  11   5     4120.84     4132.26     68.91 o 
   4  11   5     7505.25     7598.64    108.80 o 
   5  11   5     4594.84     4467.36     95.66 o 
   6  11   5      398.94      382.25     40.89 o 
   7  11   5       97.11      102.40     19.47 o 
  -8  12   5       25.25       24.45     15.36 o 
  -7  12   5      255.21      284.97     20.32 o 
  -6  12   5     4455.80     4494.43     97.73 o 
  -5  12   5     2826.20     2757.18     51.55 o 
  -4  12   5      379.39      346.73     17.82 o 
  -3  12   5     1966.01     2119.87     70.42 o 
  -2  12   5     3326.32     3760.94    146.05 o 
  -1  12   5     6843.30     7509.21     93.06 o 
   0  12   5     1299.00     1205.15     40.81 o 
   1  12   5     3350.01     3195.19     49.85 o 
   2  12   5    12809.91    13613.48    254.78 o 
   3  12   5      202.74      205.99     16.06 o 
   4  12   5     7171.02     7491.24    101.55 o 
   5  12   5     1367.87     1282.84     29.66 o 
   6  12   5      163.94      175.48     18.19 o 
   7  12   5       97.36       62.47     13.87 o 
  -8  13   5      424.94      459.45     42.03 o 
  -7  13   5      617.43      651.26     43.01 o 
  -6  13   5      146.56      129.98     16.78 o 
  -5  13   5     2436.18     2548.36     49.36 o 
  -4  13   5     8183.88     8718.67    131.62 o 
  -3  13   5     6832.04     7042.74    187.43 o 
  -2  13   5       39.06       64.76     11.73 o 
  -1  13   5      510.18      530.57     30.85 o 
   0  13   5       95.70       77.99     10.02 o 
   1  13   5    14035.82    15030.76    103.94 o 
   2  13   5     1519.57     1361.90     61.09 o 
   3  13   5     4224.73     4451.52     85.28 o 
   4  13   5      301.35      321.47     15.99 o 
   5  13   5     1103.32      997.67     50.04 o 
   6  13   5      203.31      203.57     22.22 o 
   7  13   5      188.11      182.37     35.28 o 
  -8  14   5        7.35       15.11     13.92 o 
  -7  14   5      656.09      716.86     54.75 o 
  -6  14   5     4394.94     4307.10    108.94 o 
  -5  14   5      242.75      228.64     36.57 o 
  -4  14   5      267.34      210.17     24.21 o 
  -3  14   5     6868.89     7138.60    326.72 o 
  -2  14   5     4225.28     4422.92    141.84 o 
  -1  14   5      486.00      402.89     22.67 o 
   0  14   5      191.95      206.29     16.83 o 
   1  14   5     2387.50     2357.94     49.37 o 
   2  14   5      923.60      910.66     44.48 o 
   3  14   5      284.82      293.65     22.57 o 
   4  14   5     5775.44     5986.20    105.49 o 
   5  14   5     2526.48     2479.01     56.56 o 
   6  14   5        0.42       26.14      8.14 o 
   7  14   5        6.40       31.97      8.70 o 
  -7  15   5     1627.46     1546.43     60.48 o 
  -6  15   5      950.10      582.95    172.16 o 
  -5  15   5     1423.28     1365.76     35.11 o 
  -4  15   5     7212.28     7409.42    173.21 o 
  -3  15   5    11447.30    11374.85    350.92 o 
  -2  15   5       17.71       49.81     26.62 o 
  -1  15   5       80.00      128.91     14.85 o 
   0  15   5       24.57       11.41      2.49 o 
   1  15   5     1789.31     1747.54     25.78 o 
   2  15   5    12466.42    13177.34    169.04 o 
   3  15   5      445.93      445.59     21.69 o 
   4  15   5     1901.30     1796.83     45.22 o 
   5  15   5      988.64      952.62     52.13 o 
   6  15   5       45.58       36.39      5.34 o 
   7  15   5      385.76      378.82     40.41 o 
  -7  16   5     2352.00     2332.28    138.33 o 
  -6  16   5     2214.67     2304.19     72.91 o 
  -5  16   5      122.51      157.67     25.07 o 
  -4  16   5     6986.88     6892.95    191.77 o 
  -3  16   5     6722.67     6798.48    154.38 o 
  -2  16   5     5095.23     5450.30     79.68 o 
  -1  16   5     4080.07     4055.72    126.14 o 
   0  16   5     5150.88     5299.16    137.98 o 
   1  16   5     1248.95     1181.26     46.20 o 
   2  16   5        6.38       30.80     13.36 o 
   3  16   5     1569.65     1543.41     46.99 o 
   4  16   5     1809.09     1844.17     52.07 o 
   5  16   5      861.02      817.76     50.93 o 
   6  16   5       64.89       67.70     12.25 o 
   7  16   5       16.48       23.73      8.79 o 
  -7  17   5     2166.77     2271.27    106.01 o 
  -6  17   5     3679.18     3735.39    133.96 o 
  -5  17   5     1006.14     1043.66     43.86 o 
  -4  17   5     1099.87     1024.26     67.35 o 
  -3  17   5    11087.96    12044.96    295.61 o 
  -2  17   5      186.09      148.03     26.14 o 
  -1  17   5     5338.70     5394.94    146.48 o 
   0  17   5      612.14      594.43     26.84 o 
   1  17   5     3560.75     3536.34     64.64 o 
   2  17   5     2063.38     2036.91     40.19 o 
   3  17   5     2621.00     2673.62     65.57 o 
   4  17   5       50.92       32.73     11.43 o 
   5  17   5       40.02       46.70      7.79 o 
   6  17   5      331.89      314.92     49.12 o 
  -7  18   5     1758.21     1614.16     51.21 o 
  -6  18   5      424.06      407.51     67.39 o 
  -5  18   5      777.46      689.89     59.60 o 
  -4  18   5     3326.55     3409.72     96.64 o 
  -3  18   5     4236.50     4122.48    163.92 o 
  -2  18   5      197.26      209.16     39.77 o 
  -1  18   5        3.81       19.29     15.36 o 
   0  18   5     6360.86     6523.64     98.48 o 
   1  18   5      460.04      463.60     29.93 o 
   2  18   5     3197.70     3350.05     53.49 o 
   3  18   5     2793.91     2750.10     54.52 o 
   4  18   5      652.63      694.44     40.98 o 
   5  18   5     1518.84     1509.77     60.24 o 
   6  18   5      523.06      477.32     47.42 o 
  -7  19   5      896.37      943.95     48.95 o 
  -6  19   5     2086.23     2091.03     63.68 o 
  -5  19   5      498.60      510.61     50.04 o 
  -4  19   5     1039.07      958.20     63.55 o 
  -3  19   5     7630.42     8057.05    175.95 o 
  -2  19   5       65.74       80.19     25.74 o 
  -1  19   5    10078.76    10917.99    225.64 o 
   0  19   5      333.05      323.92     16.86 o 
   1  19   5     2278.77     2324.96     53.36 o 
   2  19   5     1881.65     1823.41     48.10 o 
   3  19   5     6117.25     6418.75     74.17 o 
   4  19   5      711.29      706.23     42.72 o 
   5  19   5      361.16      369.15     29.10 o 
   6  19   5     3054.98     3209.11     66.19 o 
  -6  20   5        5.77        9.34      4.26 o 
  -5  20   5      117.16      105.73     16.63 o 
  -4  20   5     1742.06     1729.89     40.52 o 
  -3  20   5      247.86      206.01     16.86 o 
  -2  20   5     3461.07     3719.43    144.49 o 
  -1  20   5        6.53        9.76     15.51 o 
   0  20   5     5981.29     6312.09    133.06 o 
   1  20   5     2357.20     2116.74     66.61 o 
   2  20   5     7953.10     8311.24     99.05 o 
   3  20   5     1156.54     1042.65     40.16 o 
   4  20   5     1379.38     1315.09     35.19 o 
   5  20   5     2897.12     3073.58     64.35 o 
   6  20   5      837.46      874.13     65.31 o 
  -6  21   5      528.98      475.07     71.62 o 
  -5  21   5       19.61       16.47      4.55 o 
  -4  21   5      230.22      173.94     24.76 o 
  -3  21   5     2094.76     2089.69     58.00 o 
  -2  21   5      272.39      277.44     30.96 o 
  -1  21   5     6237.56     6468.31    148.34 o 
   0  21   5       24.75        2.06      3.63 o 
   1  21   5     4602.77     4553.82    117.27 o 
   2  21   5      134.81      124.79     16.07 o 
   3  21   5     3954.91     3955.29     57.02 o 
   4  21   5     1328.75     1277.07     39.33 o 
   5  21   5      851.39      873.48     59.66 o 
  -6  22   5       97.12       86.93     13.72 o 
  -5  22   5     1236.50     1263.95     32.14 o 
  -4  22   5      187.49      176.98     19.01 o 
  -3  22   5        1.45        4.91      5.72 o 
  -2  22   5     3157.76     3420.76    155.37 o 
  -1  22   5        0.31        9.89     13.52 o 
   0  22   5     2297.55     2230.92     57.64 o 
   1  22   5       20.87       24.88     13.76 o 
   2  22   5     2895.13     2838.37     76.00 o 
   3  22   5     1611.48     1497.68     48.56 o 
   4  22   5       11.07       18.51      4.76 o 
   5  22   5     1383.85     1444.70     42.43 o 
  -5  23   5     1398.93     1482.04     70.26 o 
  -4  23   5      172.04      160.41     27.05 o 
  -3  23   5     1778.64     1844.62    169.43 o 
  -2  23   5       51.97       64.85     21.52 o 
  -1  23   5     6977.63     7047.30    468.61 o 
   0  23   5     1199.59     1184.60    122.02 o 
   1  23   5     2680.91     2712.25     78.42 o 
   2  23   5       75.41       73.70     17.09 o 
   3  23   5      348.54      320.63     40.79 o 
   4  23   5     1390.08     1433.00     49.45 o 
   5  23   5      415.97      328.39     48.49 o 
  -5  24   5     2283.40     2221.88     67.12 o 
  -4  24   5      605.99      635.46     79.81 o 
  -3  24   5      179.30      166.38     44.98 o 
  -2  24   5     4869.14     5141.00    170.09 o 
  -1  24   5      223.91      140.65     39.43 o 
   0  24   5      719.75      559.20     27.09 o 
   1  24   5      278.22      270.87    168.09 o 
   2  24   5     3039.16     3189.55    130.57 o 
   3  24   5     1023.36      871.86     64.99 o 
   4  24   5        9.81       13.82      7.81 o 
  -4  25   5     1481.39     1338.98    275.19 o 
  -3  25   5     3148.15     2877.60    301.25 o 
  -2  25   5        0.79       78.84     28.83 o 
  -1  25   5     5317.72     5981.55    185.89 o 
   0  25   5     1669.46     1550.02     85.84 o 
   1  25   5     2628.10     2708.96    110.38 o 
   2  25   5      255.95      184.46     32.46 o 
   3  25   5      176.91      105.17     27.36 o 
  -4  26   5     1999.23     2397.66    104.43 o 
  -3  26   5       54.43       64.91    207.62 o 
  -2  26   5     5318.71     5919.85    182.17 o 
  -1  26   5        0.15       38.44     21.91 o 
   0  26   5     1528.48     1563.72    115.29 o 
   1  26   5      420.34      480.24     51.04 o 
   2  26   5     3438.58     3688.90    119.40 o 
   3  26   5     1040.82      970.78     47.40 o 
  -3  27   5     2317.10     2652.10    164.66 o 
  -2  27   5        0.46       14.34     15.12 o 
  -1  27   5     1929.19     1970.15     64.78 o 
   0  27   5      197.22      208.51     34.41 o 
   1  27   5     3589.06     3845.80    120.67 o 
   2  27   5      184.39      139.31     27.17 o 
  -2  28   5      810.88     1177.09    234.87 o 
  -1  28   5      317.79      448.69     45.19 o 
   0  28   5     1531.04     1510.28     56.01 o 
   1  28   5      329.58      299.94     47.23 o 
   2  28   5     1954.93     1998.93     76.68 o 
  -1  29   5     1179.07     1249.65     45.15 o 
   0  29   5      231.25      217.63     42.00 o 
  -9   0   6      137.24      173.21     36.85 o 
  -8   0   6       31.94       41.38     11.93 o 
  -7   0   6     4847.40     5179.87    143.29 o 
  -6   0   6    10600.79    11028.51    167.06 o 
  -5   0   6      105.03      106.89     17.95 o 
  -4   0   6     6010.70     6311.22    165.57 o 
  -2   0   6      339.38      474.26     58.78 o 
  -1   0   6     6489.29     6478.80    106.03 o 
   0   0   6    25678.52    27832.04    196.13 o 
   1   0   6    58120.93    58651.58    143.32 o 
   2   0   6     9242.78     9884.56    298.90 o 
   3   0   6    30525.43    31838.73    366.01 o 
   4   0   6     1989.41     1918.69     77.60 o 
   5   0   6    21919.16    21838.50    480.17 o 
   6   0   6     2691.21     2523.15    102.40 o 
   7   0   6       61.85       51.28     17.45 o 
   8   0   6     4147.49     4085.29    118.16 o 
  -9   1   6      817.31      837.60     57.69 o 
  -8   1   6      263.62      263.94     23.01 o 
  -7   1   6     4811.32     4954.41     95.58 o 
  -6   1   6     4136.76     4312.84    151.27 o 
  -5   1   6     2828.33     2895.91     41.75 o 
  -4   1   6      546.79      479.91     41.04 o 
  -3   1   6    26443.76    27165.05    229.44 o 
  -2   1   6     9825.44    10279.88     87.97 o 
  -1   1   6        1.98       10.43      3.70 o 
   0   1   6    18014.03    18448.93    155.44 o 
   1   1   6     1698.15     2100.20     51.62 o 
   2   1   6    23137.34    23438.12    140.64 o 
   3   1   6        0.76       32.03      8.41 o 
   4   1   6    17194.72    17776.53    148.22 o 
   5   1   6     4096.54     3584.51     85.52 o 
   6   1   6     5682.96     5132.96    135.85 o 
   7   1   6      519.71      466.46     51.73 o 
   8   1   6       27.72       34.88     17.86 o 
  -9   2   6      107.30      118.59     23.35 o 
  -8   2   6     1549.35     1550.55     50.81 o 
  -7   2   6      708.27      643.45     61.62 o 
  -6   2   6    11287.41    11792.52    234.15 o 
  -5   2   6     1662.67     1572.98     75.16 o 
  -4   2   6     7468.08     7134.45    132.81 o 
  -3   2   6     3572.25     3173.86    251.41 o 
  -2   2   6     4448.61     4049.00     94.48 o 
  -1   2   6     5820.11     5867.52     58.77 o 
   0   2   6     2002.37     1841.14     37.66 o 
   1   2   6    29987.58    31141.60    269.84 o 
   2   2   6    17676.48    20085.18    158.01 o 
   3   2   6    12096.49    12001.61    106.02 o 
   4   2   6      664.17      745.37     47.55 o 
   5   2   6    12099.56    12071.74    193.68 o 
   6   2   6     7254.63     7057.40    106.11 o 
   7   2   6      767.28      722.43     60.19 o 
   8   2   6     4409.79     4364.04     95.81 o 
  -9   3   6     1932.44     1810.24    200.88 o 
  -8   3   6       73.66       65.76     16.51 o 
  -7   3   6     6344.88     6524.31     77.31 o 
  -6   3   6     1323.31     1070.36     60.06 o 
  -5   3   6     6676.97     6596.21    132.58 o 
  -4   3   6     8983.40     8654.98    187.38 o 
  -3   3   6    21016.71    21310.00    332.99 o 
  -2   3   6    15693.61    16142.65    188.16 o 
  -1   3   6      747.72      905.24     38.56 o 
   0   3   6    20896.75    20508.04    168.09 o 
   1   3   6      100.49      182.87     13.62 o 
   2   3   6    15666.69    15633.97    116.95 o 
   3   3   6       21.96       37.31      8.04 o 
   4   3   6     3741.61     3682.96     76.41 o 
   5   3   6      264.80      330.55     30.13 o 
   6   3   6      355.71      344.98     33.28 o 
   7   3   6      566.18      518.22     42.04 o 
   8   3   6      206.19      167.68     22.10 o 
  -9   4   6      298.18      249.14     21.62 o 
  -8   4   6     5506.67     6032.96    110.02 o 
  -7   4   6        5.66       18.33      5.32 o 
  -6   4   6     5848.23     6294.78     96.17 o 
  -5   4   6     9884.44     9634.63    209.08 o 
  -4   4   6    19296.62    20752.98    261.23 o 
  -3   4   6    17173.55    17320.79    234.59 o 
  -2   4   6     8966.93     9280.33     85.68 o 
  -1   4   6    18793.21    18529.65    273.11 o 
   0   4   6       19.06       20.41      5.06 o 
   1   4   6    47977.13    50283.12    479.03 o 
   2   4   6     2778.00     2850.79     91.45 o 
   3   4   6     9090.00     9282.54    133.68 o 
   4   4   6      379.35      393.96     39.82 o 
   5   4   6     2744.38     2723.30     59.11 o 
   6   4   6     3373.89     3250.81     67.17 o 
   7   4   6      342.18      287.84     27.96 o 
   8   4   6      613.94      545.99     48.36 o 
  -9   5   6     2039.45     2286.34     79.78 o 
  -8   5   6      300.20      317.21     20.95 o 
  -7   5   6     3524.39     3805.30     62.37 o 
  -6   5   6     1506.77     1525.39     40.54 o 
  -5   5   6    12801.47    13579.20    446.21 o 
  -4   5   6     9563.98    10253.42    136.53 o 
  -3   5   6     2819.72     2903.91     59.34 o 
  -2   5   6    36843.41    37991.71    217.10 o 
  -1   5   6     1504.27     1411.03     56.37 o 
   0   5   6     5124.53     5027.22     27.47 o 
   1   5   6     1251.41     1275.00     47.78 o 
   2   5   6     7073.97     7367.73     75.48 o 
   3   5   6     5050.66     4927.58    144.06 o 
   4   5   6     4094.56     3958.04     74.57 o 
   5   5   6     3112.17     2940.69     52.29 o 
   6   5   6      486.60      466.06     57.66 o 
   7   5   6     1854.17     1778.62    171.86 o 
   8   5   6      786.62      757.00     60.96 o 
  -8   6   6     6496.44     6688.29    115.25 o 
  -7   6   6      437.35      449.04     49.16 o 
  -6   6   6     1946.47     1936.74     50.63 o 
  -5   6   6     2470.95     2639.79    119.80 o 
  -4   6   6     6467.70     6345.83    152.54 o 
  -3   6   6    12214.45    12950.52     98.11 o 
  -2   6   6     1911.56     1689.84     39.84 o 
  -1   6   6    20141.65    20198.68    179.16 o 
   0   6   6     3183.18     3137.37     78.76 o 
   1   6   6    17543.05    17962.22    173.38 o 
   2   6   6      187.06      215.96     13.95 o 
   3   6   6     2040.08     1704.78     74.07 o 
   4   6   6     4469.77     4116.44     75.83 o 
   5   6   6     2897.76     2771.77     49.54 o 
   6   6   6     4272.35     4048.03    107.13 o 
   7   6   6     1141.19     1002.71     73.57 o 
   8   6   6      193.43      182.33     29.22 o 
  -8   7   6       67.85       72.86     11.92 o 
  -7   7   6     2348.26     2346.41     43.05 o 
  -6   7   6       57.22       55.34     12.14 o 
  -5   7   6     5400.25     5308.46    162.26 o 
  -4   7   6      753.15      668.42     25.84 o 
  -3   7   6      179.40      254.15     19.13 o 
  -2   7   6    20594.87    22067.61    113.44 o 
  -1   7   6    23561.44    24240.53    150.71 o 
   0   7   6    27642.29    28573.96    143.04 o 
   1   7   6     4071.39     4530.67     58.95 o 
   2   7   6     6327.78     6018.15     78.48 o 
   3   7   6     3445.40     3318.79     52.90 o 
   4   7   6     2202.71     2008.94     40.40 o 
   5   7   6      130.16      133.98     15.42 o 
   6   7   6     2223.59     1974.53     92.16 o 
   7   7   6     5493.96     5323.92    127.35 o 
   8   7   6      252.22      202.65     24.08 o 
  -8   8   6     6067.98     6524.88    113.45 o 
  -7   8   6       11.96       11.82      9.62 o 
  -6   8   6      617.82      716.86     55.15 o 
  -5   8   6     1645.48     1612.53     36.83 o 
  -4   8   6      383.86      397.94     36.30 o 
  -3   8   6     3037.26     3107.45     43.54 o 
  -2   8   6    15707.68    16936.80    125.02 o 
  -1   8   6    22311.03    24081.40    293.82 o 
   0   8   6     3595.58     4091.91     67.23 o 
   1   8   6     9652.18    10105.58    100.42 o 
   2   8   6     2878.92     2803.82     50.50 o 
   3   8   6     3488.94     3190.93     53.80 o 
   4   8   6     9496.72     9719.07    129.31 o 
   5   8   6     8260.88     8382.38    107.88 o 
   6   8   6     3297.99     3054.76     61.21 o 
   7   8   6     1108.20      955.89     55.00 o 
  -8   9   6       76.35       46.66     10.53 o 
  -7   9   6      145.00      141.39     14.81 o 
  -6   9   6      160.83      205.20     21.96 o 
  -5   9   6      174.26      215.84     17.55 o 
  -3   9   6        5.05        6.54      2.17 o 
  -2   9   6     1588.50     1458.95     34.36 o 
  -1   9   6     9153.92     9204.41     79.85 o 
   0   9   6    10285.12    10743.20    181.14 o 
   1   9   6      747.43      790.52     57.16 o 
   2   9   6     6326.80     6358.65     81.82 o 
   3   9   6     4872.21     4806.94     98.65 o 
   4   9   6     3504.10     3278.23     62.90 o 
   5   9   6      562.63      535.24     28.65 o 
   6   9   6     4015.52     4052.64     76.90 o 
   7   9   6     9349.90     9522.22    275.03 o 
  -8  10   6     3949.72     4301.91     85.23 o 
  -7  10   6       88.24       99.96     12.59 o 
  -6  10   6      741.43      678.92     37.92 o 
  -5  10   6       15.00       21.04      8.35 o 
  -4  10   6     1519.50     1555.66     55.69 o 
  -3  10   6     5849.16     5870.23    202.78 o 
  -2  10   6    10845.00    10609.98    114.45 o 
  -1  10   6    15434.99    15846.70    135.63 o 
   0  10   6      664.75      572.15     44.57 o 
   1  10   6    12023.81    12794.61    162.99 o 
   2  10   6      845.08      746.63     31.34 o 
   3  10   6     9010.71     9354.52    169.11 o 
   4  10   6     2684.55     2497.42     65.45 o 
   5  10   6     5500.20     5693.50     98.16 o 
   6  10   6     3158.18     3216.60    137.16 o 
   7  10   6     1163.85     1179.47     57.93 o 
  -8  11   6        4.92       10.93     11.51 o 
  -7  11   6      957.86     1116.05     59.31 o 
  -6  11   6       84.20       84.05     12.11 o 
  -5  11   6     4714.26     5143.24    255.06 o 
  -4  11   6     5226.87     5061.70     77.32 o 
  -3  11   6      431.08      406.55     33.29 o 
  -2  11   6     3210.53     3109.50     64.33 o 
  -1  11   6      491.11      359.79     28.93 o 
   0  11   6     5187.99     5180.36    111.15 o 
   1  11   6      141.50      143.41     18.22 o 
   2  11   6    12558.38    13627.33    125.59 o 
   3  11   6      196.45      200.23     20.53 o 
   4  11   6     2403.72     2273.62     53.58 o 
   5  11   6     5117.21     5104.43    107.89 o 
   6  11   6     2860.37     2758.14     56.96 o 
   7  11   6     3791.23     3777.76     89.66 o 
  -8  12   6     1615.99     1706.99     98.44 o 
  -7  12   6       63.43       45.77      8.53 o 
  -6  12   6     4860.47     4830.93    104.69 o 
  -5  12   6       10.83       10.90      7.52 o 
  -4  12   6     5792.36     5893.99     97.88 o 
  -3  12   6     8981.91     9667.11    102.30 o 
  -2  12   6      732.36      675.60     26.75 o 
  -1  12   6    13045.43    13690.59    251.41 o 
   0  12   6       88.11       78.98     11.00 o 
   1  12   6     1718.14     1646.02     39.13 o 
   2  12   6        4.01        8.69      4.54 o 
   3  12   6     3222.78     3111.84     62.43 o 
   4  12   6      177.69      168.74     16.57 o 
   5  12   6      369.98      322.78     20.14 o 
   6  12   6     1726.99     1626.65     66.93 o 
   7  12   6     1023.06     1124.70     84.47 o 
  -8  13   6      216.09      193.33     23.78 o 
  -7  13   6     2510.32     2506.37     39.37 o 
  -6  13   6       31.04       21.51     13.49 o 
  -5  13   6     6064.81     6382.20    134.70 o 
  -4  13   6     2965.70     3083.21     96.34 o 
  -3  13   6     3458.61     3471.76    110.45 o 
  -2  13   6     2130.29     2200.16     26.83 o 
  -1  13   6       27.97       18.94     15.02 o 
   0  13   6    10192.65    10198.14    132.77 o 
   1  13   6      102.95      111.74     14.42 o 
   2  13   6     2902.80     2973.59     54.78 o 
   3  13   6      264.32      243.48     18.06 o 
   4  13   6       14.41       26.54      6.28 o 
   5  13   6      477.13      501.08     26.50 o 
   6  13   6     1186.53     1233.09     49.05 o 
   7  13   6      129.42      124.86     17.07 o 
  -8  14   6     1396.67     1501.27     43.45 o 
  -7  14   6       62.94       79.08     13.75 o 
  -6  14   6    10581.19    11073.03    268.84 o 
  -5  14   6      373.89      385.80     26.73 o 
  -4  14   6    12939.67    13589.94    169.38 o 
  -3  14   6     2466.00     2527.30     56.55 o 
  -2  14   6      766.89      839.26     36.76 o 
  -1  14   6     8113.26     8396.99     91.71 o 
   0  14   6       59.04       71.80     10.08 o 
   1  14   6     2875.42     3014.25     71.29 o 
   2  14   6     2415.16     2328.84     51.39 o 
   3  14   6     5515.60     5878.09     84.93 o 
   4  14   6        3.67        7.75      6.09 o 
   5  14   6      250.02      256.70     17.80 o 
   6  14   6      116.76      133.57     21.21 o 
   7  14   6       51.13       58.81     12.08 o 
  -7  15   6     3557.20     3946.48     90.22 o 
  -6  15   6      471.05      435.84     37.09 o 
  -5  15   6      996.48      986.94     60.70 o 
  -4  15   6     1070.06     1032.27     62.91 o 
  -3  15   6     1966.13     1847.47     65.63 o 
  -2  15   6      929.50      905.60     51.75 o 
  -1  15   6     1466.73     1419.51     55.55 o 
   0  15   6     6925.27     7398.02     92.73 o 
   1  15   6      892.10      933.03     58.60 o 
   2  15   6     2334.53     2364.47     46.93 o 
   3  15   6      869.04      887.41     46.07 o 
   4  15   6     1451.92     1401.98     52.48 o 
   5  15   6      698.86      742.72     69.33 o 
   6  15   6      407.21      445.95     35.83 o 
  -7  16   6      419.49       33.02     15.95 o 
  -6  16   6     2773.21     2751.73     67.83 o 
  -5  16   6      299.64      299.22     19.27 o 
  -4  16   6     3805.04     3794.56     85.76 o 
  -3  16   6     4336.95     4298.59     82.48 o 
  -2  16   6        9.08        9.57      4.77 o 
  -1  16   6     5194.98     5325.55    114.20 o 
   0  16   6     1144.74     1030.17     46.88 o 
   1  16   6    12651.75    13624.29    173.12 o 
   2  16   6     2366.01     2442.68    124.37 o 
   3  16   6     4915.49     5022.59     88.68 o 
   4  16   6      459.62      489.62     24.44 o 
   5  16   6      781.37      782.71     50.56 o 
   6  16   6      601.37      567.98     41.61 o 
  -7  17   6     1482.35     1597.69     52.59 o 
  -6  17   6     1628.16     1771.68    106.04 o 
  -5  17   6      333.03      346.17     30.18 o 
  -4  17   6       95.58      167.85     26.40 o 
  -3  17   6     1583.88     1590.79     46.08 o 
  -2  17   6      992.22      912.57     70.52 o 
  -1  17   6      232.27      187.75     12.90 o 
   0  17   6     2990.64     2815.09     65.66 o 
   1  17   6       90.06       98.21     16.09 o 
   2  17   6    12868.04    13929.07    168.39 o 
   3  17   6       11.83        9.34      4.48 o 
   4  17   6     6754.83     7110.65     96.55 o 
   5  17   6     2211.54     2156.36     79.31 o 
   6  17   6      118.29      108.49     14.61 o 
  -7  18   6      689.67      740.91     50.85 o 
  -6  18   6      608.79      670.88     77.38 o 
  -5  18   6      258.04      274.38     25.92 o 
  -4  18   6     1133.56     1144.72     54.09 o 
  -3  18   6      158.87      178.94     29.50 o 
  -2  18   6      402.81      362.31     16.79 o 
  -1  18   6      109.51       95.15     19.68 o 
   0  18   6      869.99      833.11     36.14 o 
   1  18   6     9810.03    10397.16    130.06 o 
   2  18   6      794.00      779.66     51.51 o 
   3  18   6     4648.54     4737.77     99.49 o 
   4  18   6        5.52        1.18      3.60 o 
   5  18   6     2504.42     2633.83     76.17 o 
   6  18   6      526.95      498.70     37.69 o 
  -6  19   6      555.25      580.09     23.35 o 
  -5  19   6       50.11       47.95     14.70 o 
  -4  19   6       36.02       51.40     10.73 o 
  -3  19   6      775.28      814.09     27.16 o 
  -2  19   6      378.58      332.98     24.98 o 
  -1  19   6      211.45      229.35     45.42 o 
   0  19   6     1086.66      993.20     39.14 o 
   1  19   6      116.15      135.05     19.55 o 
   2  19   6     4228.39     4302.88     91.19 o 
   3  19   6       21.58       30.36      7.20 o 
   4  19   6     3217.42     3165.36     51.71 o 
   5  19   6      327.93      312.00     47.93 o 
   6  19   6        8.94       18.13      8.82 o 
  -6  20   6      699.65      674.19     28.62 o 
  -5  20   6      488.99      485.34     42.28 o 
  -4  20   6     3007.61     3178.11     52.59 o 
  -3  20   6     1193.40     1191.82     59.35 o 
  -2  20   6      668.12      652.07     33.37 o 
  -1  20   6      256.68      258.14     44.31 o 
   0  20   6     1566.30     1419.43    109.51 o 
   1  20   6     7876.42     8174.39    106.14 o 
   2  20   6     1186.08     1172.02     61.16 o 
   3  20   6      765.43      790.03     49.31 o 
   4  20   6      524.27      466.84     22.59 o 
   5  20   6     1498.97     1411.73     54.38 o 
  -6  21   6      780.90      745.72     44.49 o 
  -5  21   6     1327.98     1365.74     42.97 o 
  -4  21   6       99.14       66.71      9.55 o 
  -3  21   6      467.04      427.32     34.07 o 
  -2  21   6     2023.94     2103.86     58.59 o 
  -1  21   6       42.54       61.82     38.73 o 
   0  21   6      644.24      578.90     51.22 o 
   1  21   6       76.10       25.52     20.92 o 
   2  21   6      525.21      488.60     15.90 o 
   3  21   6       70.43       42.33     13.33 o 
   4  21   6     1375.00     1331.46     38.58 o 
   5  21   6       49.66       48.61     14.34 o 
  -6  22   6      354.02      346.27     44.51 o 
  -5  22   6      535.97      547.32     52.94 o 
  -4  22   6     2304.61     2151.85    206.44 o 
  -3  22   6     3825.15     3832.90     72.74 o 
  -2  22   6       21.19       30.81     11.69 o 
  -1  22   6      594.04      503.32     60.93 o 
   0  22   6      323.39      252.95     21.77 o 
   1  22   6     1557.74     1550.77     54.87 o 
   2  22   6       80.04       49.42     10.99 o 
   3  22   6       79.33       65.41     15.78 o 
   4  22   6     1345.99     1197.26     47.82 o 
   5  22   6      307.77      238.55     45.37 o 
  -5  23   6     2456.41     2476.24     77.05 o 
  -4  23   6     1584.31     1482.00     55.09 o 
  -3  23   6       91.08       69.66     13.33 o 
  -2  23   6     5418.36     5601.76     96.86 o 
  -1  23   6      661.49      523.04    101.51 o 
   0  23   6      508.79      627.47    115.41 o 
   1  23   6      914.08      841.43    109.56 o 
   2  23   6      149.70      132.54     31.25 o 
   3  23   6      835.14      752.98     18.65 o 
   4  23   6      167.51      116.98     14.56 o 
  -5  24   6      671.93      640.97     50.67 o 
  -4  24   6      162.06      110.49     16.67 o 
  -3  24   6     1254.75     1298.74     52.18 o 
  -2  24   6     1001.71      770.37     59.05 o 
  -1  24   6     1441.06     1589.15    149.68 o 
   0  24   6        1.63        6.77      9.05 o 
   1  24   6      166.00      133.02     24.73 o 
   2  24   6       92.89       72.66     20.49 o 
   3  24   6      232.94      177.08     33.19 o 
   4  24   6      550.09      420.57     47.45 o 
  -4  25   6      837.73      761.85     24.60 o 
  -3  25   6       99.34      104.40     27.90 o 
  -2  25   6      751.54      880.24    118.43 o 
  -1  25   6      287.35      189.24     40.35 o 
   0  25   6      655.43      644.22     68.74 o 
   1  25   6        1.90       16.31     14.60 o 
   2  25   6        5.14       12.23      8.73 o 
   3  25   6      536.03      413.20     61.22 o 
  -4  26   6       15.65       25.71     15.33 o 
  -3  26   6       93.89      120.71     22.23 o 
  -2  26   6      362.03      399.66     51.74 o 
  -1  26   6      838.48      951.09    117.42 o 
   0  26   6      164.78      124.07     24.85 o 
   1  26   6       84.82       75.99     22.77 o 
   2  26   6       42.91       22.71     13.16 o 
   3  26   6      802.50      671.91     52.38 o 
  -3  27   6      185.34      144.66     46.91 o 
  -2  27   6      324.68      331.47     41.34 o 
  -1  27   6      615.14      580.98     92.41 o 
   0  27   6      106.08      101.67     25.70 o 
   1  27   6      996.91     1062.07     78.33 o 
   2  27   6       17.49        9.42      7.25 o 
  -2  28   6       15.81       30.24     15.23 o 
  -1  28   6       12.28       20.12     11.48 o 
   0  28   6      555.77      584.78    262.74 o 
   1  28   6      305.19      261.34     66.44 o 
  -9   1   7      122.44      138.23     21.69 o 
  -8   1   7       10.80       29.83     11.36 o 
  -7   1   7      931.11      894.60     30.11 o 
  -6   1   7      816.28      887.87     41.98 o 
  -5   1   7       53.61       81.93     14.88 o 
  -4   1   7     1103.07     1146.14     35.85 o 
  -3   1   7     2156.13     2244.75     45.45 o 
  -2   1   7       17.98        5.72      4.05 o 
  -1   1   7     1176.92     1169.09     27.13 o 
   0   1   7     1074.41      936.68     34.96 o 
   1   1   7      117.67       94.66      7.65 o 
   2   1   7     3219.92     3308.89     43.35 o 
   3   1   7     3106.54     2890.19     41.08 o 
   4   1   7      372.99      420.14     23.42 o 
   5   1   7      778.00      808.16     80.59 o 
   6   1   7       12.48       14.07      6.68 o 
   7   1   7       35.25       32.57      7.35 o 
   8   1   7       72.06       49.94     12.85 o 
  -9   2   7       21.93       10.46     12.91 o 
  -8   2   7      208.80      197.38     24.17 o 
  -7   2   7      209.36      242.94     16.84 o 
  -6   2   7      532.72      598.33     57.46 o 
  -5   2   7      152.19      176.06     12.46 o 
  -4   2   7     1658.05     1462.43     47.15 o 
  -3   2   7      135.50       95.20      8.25 o 
  -2   2   7     4587.33     4438.85     72.70 o 
  -1   2   7     1310.00     1254.51     28.81 o 
   0   2   7      770.74      735.13     37.68 o 
   1   2   7      617.50      725.93     34.76 o 
   2   2   7      866.60      965.45     29.14 o 
   3   2   7        2.10       10.39      4.31 o 
   4   2   7      133.25      130.50     10.58 o 
   5   2   7       11.99       11.51     12.16 o 
   6   2   7     2606.91     2569.64     77.53 o 
   7   2   7       64.11       52.13     38.32 o 
   8   2   7      431.95      476.33     46.70 o 
  -9   3   7      971.05      930.90     83.23 o 
  -8   3   7      127.07      151.21     22.49 o 
  -7   3   7      466.45      460.30     37.79 o 
  -6   3   7      588.09      535.66     32.32 o 
  -5   3   7      206.62      198.98     14.22 o 
  -4   3   7      249.26      242.07     32.71 o 
  -3   3   7      541.82      664.92     35.51 o 
  -2   3   7      947.78      972.28     29.86 o 
  -1   3   7       72.93       48.55      6.88 o 
   0   3   7     1836.62     1736.48     35.63 o 
   1   3   7    12784.55    13186.32    151.84 o 
   2   3   7      159.01      229.95     15.89 o 
   3   3   7     6670.87     6397.32     81.70 o 
   4   3   7      201.17      224.50     18.55 o 
   5   3   7      952.01      814.04     48.95 o 
   6   3   7       52.25       49.30     13.68 o 
   7   3   7      830.72      799.84     68.01 o 
   8   3   7      126.89      134.00     20.01 o 
  -8   4   7       91.31      124.37     16.05 o 
  -7   4   7       50.82       50.59     10.75 o 
  -6   4   7     3031.26     2921.36     71.98 o 
  -5   4   7     1643.73     1365.16     46.41 o 
  -4   4   7     9001.82     9154.59     84.94 o 
  -3   4   7       73.96       61.84      6.03 o 
  -2   4   7     5875.11     6400.04     66.92 o 
  -1   4   7     1927.85     1853.89     57.73 o 
   0   4   7     2945.91     2967.93     58.52 o 
   1   4   7     1539.72     1700.24     62.64 o 
   2   4   7       46.53       61.89     10.04 o 
   3   4   7        5.86       15.66      4.94 o 
   4   4   7     2069.10     1926.31     49.83 o 
   5   4   7        8.17       15.38     12.51 o 
   6   4   7     1785.35     1616.00     63.46 o 
   7   4   7       37.31       19.90      6.46 o 
  -8   5   7      176.38      182.62     18.90 o 
  -7   5   7      293.22      248.08     29.42 o 
  -6   5   7       17.05       18.33      5.50 o 
  -5   5   7     1174.98     1226.04     42.89 o 
  -4   5   7     1507.43     1590.69     62.90 o 
  -3   5   7     2174.04     2088.63     28.72 o 
  -2   5   7        1.74       20.57      8.42 o 
  -1   5   7      941.90      895.42     41.05 o 
   0   5   7     2850.08     2833.83     56.28 o 
   1   5   7      355.43      295.43     20.23 o 
   2   5   7      251.62      200.20     15.73 o 
   3   5   7     8223.03     8164.69    138.75 o 
   4   5   7     1062.37     1008.52     43.79 o 
   5   5   7      333.86      293.06     31.30 o 
   6   5   7      179.37      210.86     21.68 o 
   7   5   7       84.27       83.29     15.46 o 
  -8   6   7      563.50      599.98     37.10 o 
  -7   6   7      364.44      369.23     33.31 o 
  -6   6   7     1288.40     1274.52     33.60 o 
  -5   6   7     8537.83     8403.73    113.24 o 
  -4   6   7     6249.99     6342.40     82.92 o 
  -3   6   7     8113.55     8147.56     85.78 o 
  -2   6   7     1423.72     1516.48     33.16 o 
  -1   6   7     4566.71     4764.97     59.19 o 
   0   6   7     1033.64      979.70     30.62 o 
   1   6   7     3723.19     3505.19     77.04 o 
   2   6   7       85.40      118.39     13.23 o 
   3   6   7      605.26      611.22     40.55 o 
   4   6   7     2571.64     2474.68     47.58 o 
   5   6   7      264.36      257.73     25.28 o 
   6   6   7      760.54      773.88    119.18 o 
   7   6   7       47.36       49.58     15.73 o 
  -8   7   7      433.34      480.88     33.47 o 
  -7   7   7       10.47       19.41      7.54 o 
  -6   7   7     1683.10     1512.82     47.78 o 
  -5   7   7      352.88      369.74     19.62 o 
  -4   7   7      485.98      445.60     27.30 o 
  -3   7   7      276.78      291.33     23.54 o 
  -2   7   7     4193.50     3957.36     50.67 o 
  -1   7   7     2031.42     1782.70     38.03 o 
   0   7   7      136.38      202.95     15.37 o 
   1   7   7     3178.08     3398.48     49.12 o 
   2   7   7       13.38       33.24      8.83 o 
   3   7   7     2460.26     2517.57     78.57 o 
   4   7   7     1501.85     1400.82     54.73 o 
   5   7   7       28.12       42.56      9.09 o 
   6   7   7      210.58      224.04     22.67 o 
   7   7   7      319.64      313.84     50.90 o 
  -8   8   7      422.05      449.53     33.34 o 
  -7   8   7      271.16      332.38     31.63 o 
  -6   8   7        4.46        7.63      5.02 o 
  -5   8   7     8532.97     8581.45    100.86 o 
  -4   8   7      500.35      489.45     29.06 o 
  -3   8   7      245.97      305.73     22.65 o 
  -2   8   7     4365.23     4199.09     54.05 o 
  -1   8   7     5990.32     6244.93     64.82 o 
   0   8   7     9209.04     9460.65     86.12 o 
   1   8   7       22.89       56.35      7.49 o 
   2   8   7     2673.27     2755.99     48.50 o 
   3   8   7      728.83      579.03     36.79 o 
   4   8   7      532.58      524.42     32.85 o 
   5   8   7       77.29       74.02     10.99 o 
   6   8   7      640.73      596.23     49.30 o 
   7   8   7       31.93       22.64      9.29 o 
  -8   9   7      805.54      834.82     55.69 o 
  -7   9   7       34.75       41.29      9.49 o 
  -6   9   7     1131.00     1157.30     64.99 o 
  -5   9   7        0.43       22.84     11.46 o 
  -4   9   7     6739.26     6889.32     80.37 o 
  -3   9   7     3344.81     3397.65     48.26 o 
  -2   9   7     2465.34     2279.93     43.61 o 
  -1   9   7     1482.66     1403.23     35.51 o 
   0   9   7       15.34        6.35      2.50 o 
   1   9   7     3283.32     3199.08     65.95 o 
   2   9   7     1266.92     1207.50     46.01 o 
   3   9   7       53.57       85.03     10.97 o 
   4   9   7      100.08      116.00     17.56 o 
   5   9   7     1984.41     1856.70     43.86 o 
   6   9   7       66.98       43.11     10.82 o 
   7   9   7      345.49      342.70     49.08 o 
  -8  10   7      107.05      117.99     24.46 o 
  -7  10   7       26.91       40.64      7.20 o 
  -6  10   7       74.28      111.49     13.03 o 
  -5  10   7     5166.55     5404.10     96.58 o 
  -4  10   7     1440.76     1377.94     66.60 o 
  -3  10   7       87.65       68.53     10.28 o 
  -2  10   7      708.34      636.35     31.78 o 
  -1  10   7      939.36      749.66     27.04 o 
   0  10   7      852.69      796.56     51.25 o 
   1  10   7      399.74      362.83     27.22 o 
   2  10   7     2015.49     1854.56     56.57 o 
   3  10   7       22.83       34.90      6.53 o 
   4  10   7     4763.90     4845.78    115.01 o 
   5  10   7      636.08      573.06     33.24 o 
   6  10   7        1.57        9.59      6.12 o 
   7  10   7     1409.97     1359.68    122.23 o 
  -8  11   7     1410.22     1646.34    100.03 o 
  -7  11   7      143.91      161.58     20.71 o 
  -6  11   7        8.22       16.26      7.37 o 
  -5  11   7      226.15      308.93     45.02 o 
  -4  11   7       88.18      105.85     16.28 o 
  -3  11   7        6.22       28.44     10.21 o 
  -2  11   7       12.69       25.18      9.71 o 
  -1  11   7      134.80      126.87     18.88 o 
   0  11   7        9.14        1.10      6.50 o 
   1  11   7    12773.86    12627.41    129.30 o 
   2  11   7      493.27      507.29     36.41 o 
   3  11   7     2302.28     2317.81     46.22 o 
   4  11   7      125.63      122.64     14.65 o 
   5  11   7     4066.28     3995.38    104.39 o 
   6  11   7     1864.41     1916.25     62.72 o 
   7  11   7      264.82      276.83     33.41 o 
  -8  12   7      169.96      175.97     20.72 o 
  -7  12   7      383.42      389.08     27.42 o 
  -6  12   7      101.13      106.86     14.15 o 
  -5  12   7     1633.19     1650.46     49.10 o 
  -4  12   7     1220.99     1212.69     55.39 o 
  -3  12   7        7.13       27.75      9.07 o 
  -2  12   7     4522.25     4804.51     97.99 o 
  -1  12   7      903.04     1183.69     42.40 o 
   0  12   7        7.97        7.25      6.55 o 
   1  12   7     1262.96     1229.59     42.55 o 
   2  12   7     2430.62     2405.50     62.77 o 
   3  12   7       76.67      111.28     14.89 o 
   4  12   7     1188.87     1235.05     40.35 o 
   5  12   7      185.73      170.79     17.37 o 
   6  12   7      185.36      194.60     20.87 o 
   7  12   7     2826.29     3099.84    197.44 o 
  -8  13   7      463.31      454.09     33.23 o 
  -7  13   7      445.93      428.25     33.42 o 
  -6  13   7     3742.28     3881.08    110.33 o 
  -5  13   7      225.96      283.66     34.95 o 
  -4  13   7      238.65      307.13     22.18 o 
  -3  13   7        1.27        9.44      7.19 o 
  -2  13   7      963.33      899.62     36.43 o 
  -1  13   7       21.40       29.04      6.81 o 
   0  13   7     2131.04     2100.97     37.76 o 
   1  13   7    13879.02    14942.46    104.43 o 
   2  13   7     1308.87     1205.05     54.09 o 
   3  13   7      166.47      214.51     16.74 o 
   4  13   7     1312.20     1257.67     52.44 o 
   5  13   7     1610.44     1538.26     45.41 o 
   6  13   7      792.85      826.77     76.78 o 
   7  13   7      397.08      417.06     28.87 o 
  -7  14   7     2152.76     2269.33     67.56 o 
  -6  14   7      283.14      342.40     30.18 o 
  -5  14   7     2748.21     2784.91     72.20 o 
  -4  14   7      103.54      113.01     16.80 o 
  -3  14   7      422.81      413.96     27.79 o 
  -2  14   7     3466.97     3341.48    113.71 o 
  -1  14   7        1.22        4.81      7.33 o 
   0  14   7     6643.10     7041.23     88.69 o 
   1  14   7     2090.88     1960.00     42.36 o 
   2  14   7    14568.45    15517.81    198.14 o 
   3  14   7       24.91       39.62      7.21 o 
   4  14   7     1259.91     1216.00     59.46 o 
   5  14   7      653.25      673.09     35.24 o 
   6  14   7      135.41      135.22     16.78 o 
  -7  15   7      253.62      250.58     36.00 o 
  -6  15   7     6038.98     6287.07    117.21 o 
  -5  15   7      672.41      654.32     63.14 o 
  -4  15   7     4836.74     4735.34    101.13 o 
  -3  15   7     2635.44     2687.08     53.13 o 
  -2  15   7        3.43        8.97      4.68 o 
  -1  15   7     5586.75     5745.79     82.93 o 
   0  15   7     2450.93     2270.54     45.51 o 
   1  15   7    13914.37    15065.95    192.77 o 
   2  15   7      239.00      244.54     18.30 o 
   3  15   7     1357.23     1344.01     38.33 o 
   4  15   7       37.30       43.99      8.73 o 
   5  15   7     1346.63     1308.46     60.09 o 
   6  15   7     1177.32     1200.47     52.69 o 
  -7  16   7     2635.52     2789.62     73.44 o 
  -6  16   7      346.67      328.31     25.59 o 
  -5  16   7     3777.67     3807.55     75.19 o 
  -4  16   7     3459.98     3307.78     72.07 o 
  -3  16   7     4425.13     4234.43     94.83 o 
  -2  16   7     1519.78     1435.34     34.58 o 
  -1  16   7       10.24       13.38      8.77 o 
   0  16   7     8433.99     8691.65    115.26 o 
   1  16   7     1448.98     1357.75     58.34 o 
   2  16   7     6107.42     6283.10    111.37 o 
   3  16   7      284.39      276.70     25.74 o 
   4  16   7      332.81      334.34     29.05 o 
   5  16   7      665.25      602.11     29.07 o 
   6  16   7      369.19      386.64     35.35 o 
  -7  17   7       58.26       34.44      7.55 o 
  -6  17   7     3455.37     3563.48     85.88 o 
  -5  17   7        0.34        7.54     12.82 o 
  -4  17   7     2127.22     2050.16     66.87 o 
  -3  17   7     1519.92     1407.42     74.71 o 
  -2  17   7     1913.92     1969.54     48.69 o 
  -1  17   7     8487.52     8730.37    139.32 o 
   0  17   7     3724.76     3949.46     87.78 o 
   1  17   7     2350.62     2268.29     53.44 o 
   2  17   7     1841.42     1711.29     51.05 o 
   3  17   7     2437.05     2493.59     59.52 o 
   4  17   7        5.15       15.37      4.88 o 
   5  17   7     1108.69     1038.97     45.34 o 
   6  17   7      308.13      268.27     47.32 o 
  -7  18   7      632.71      670.76     44.75 o 
  -6  18   7      202.86      191.70     27.58 o 
  -5  18   7       44.85       75.25     17.47 o 
  -4  18   7     4707.01     4760.69    101.95 o 
  -3  18   7     2949.01     3094.14     54.85 o 
  -2  18   7     1396.96     1267.49     44.03 o 
  -1  18   7      944.08      887.56     85.27 o 
   0  18   7     2346.55     2379.90     69.04 o 
   1  18   7        1.77        5.42      7.56 o 
   2  18   7     3939.19     4023.81     86.75 o 
   3  18   7      431.04      380.92     23.80 o 
   4  18   7     1041.25     1011.81     31.68 o 
   5  18   7     1466.31     1444.59     64.68 o 
   6  18   7     3064.61     3236.74     65.37 o 
  -6  19   7      839.14      805.76     34.77 o 
  -5  19   7       71.05       60.68     12.25 o 
  -4  19   7     1778.51     1673.83     76.99 o 
  -3  19   7     1164.18      977.31     66.48 o 
  -2  19   7     2866.01     2831.64     67.49 o 
  -1  19   7     1022.56      957.07     39.84 o 
   0  19   7     2159.04     2179.04     73.75 o 
   1  19   7        4.52       19.39      7.38 o 
   2  19   7      740.63      688.55     25.20 o 
   3  19   7     4091.72     4107.98     62.67 o 
   4  19   7        0.71        4.42      4.50 o 
   5  19   7     2107.94     2073.32    114.70 o 
  -6  20   7       36.90       29.44      8.55 o 
  -5  20   7      560.93      470.13     54.13 o 
  -4  20   7     2980.71     2836.11     90.53 o 
  -3  20   7     1457.26     1380.53     29.29 o 
  -2  20   7        9.63        9.22      5.65 o 
  -1  20   7     2785.50     2711.18     57.42 o 
   0  20   7     1259.43     1219.16     43.65 o 
   1  20   7       27.66       30.27      7.35 o 
   2  20   7     2753.51     2858.92     54.61 o 
   3  20   7       40.81       30.15      7.16 o 
   4  20   7     4527.58     4832.36     85.15 o 
   5  20   7      398.76      353.47     32.45 o 
  -6  21   7       20.99       26.90     10.72 o 
  -5  21   7      595.88      563.42     36.87 o 
  -4  21   7     3998.03     3658.48    160.19 o 
  -3  21   7     1176.31     1108.24     41.62 o 
  -2  21   7     2850.44     2888.47     59.65 o 
  -1  21   7     1179.17     1145.52     89.64 o 
   0  21   7     4228.89     4099.91    107.97 o 
   1  21   7      640.10      596.46     28.17 o 
   2  21   7      402.50      338.00     25.30 o 
   3  21   7     3779.11     3857.40    104.39 o 
   4  21   7      634.97      575.64     30.34 o 
   5  21   7     3214.13     3256.75    118.28 o 
  -5  22   7     2899.84     2892.35     79.14 o 
  -4  22   7     3177.03     3131.66     90.10 o 
  -3  22   7      407.19      525.87     64.17 o 
  -2  22   7      101.06      122.24     21.08 o 
  -1  22   7     6129.29     6627.79    150.23 o 
   0  22   7     2616.05     2634.14    107.77 o 
   1  22   7     1373.32     1336.22     37.73 o 
   2  22   7      710.40      665.71     25.62 o 
   3  22   7      461.74      400.43     31.50 o 
   4  22   7     2987.62     3041.28     49.22 o 
  -5  23   7       45.27       52.83     10.25 o 
  -4  23   7     6429.82     6452.33    147.03 o 
  -3  23   7      505.10      492.75     22.03 o 
  -2  23   7     4890.13     5167.71     90.34 o 
  -1  23   7     1024.54      983.23    124.00 o 
   0  23   7      168.86       66.79     31.95 o 
   1  23   7     2152.12     2144.86    226.21 o 
   2  23   7      295.41      217.51     26.46 o 
   3  23   7      734.25      703.46     22.79 o 
   4  23   7      527.95      548.08     75.73 o 
  -5  24   7     5405.90     5706.33    153.43 o 
  -4  24   7      871.46      791.59    131.76 o 
  -3  24   7      550.99      514.94     72.56 o 
  -2  24   7     1404.55     1341.76     57.92 o 
  -1  24   7     4623.72     4568.84    156.85 o 
   0  24   7     2525.79     2816.72    117.16 o 
   1  24   7      121.84       87.38     27.46 o 
   2  24   7     2586.39     2616.91    159.78 o 
   3  24   7      651.76      548.66     62.48 o 
   4  24   7     1519.45     1519.16     33.96 o 
  -4  25   7     3534.95     3368.79    277.14 o 
  -3  25   7     3824.14     3774.58    220.37 o 
  -2  25   7     3534.26     3374.13    103.92 o 
  -1  25   7      677.47      551.44     68.49 o 
   0  25   7       46.81       49.87     18.45 o 
   1  25   7     3721.23     4372.01    139.22 o 
   2  25   7      291.70      190.87     33.34 o 
   3  25   7      958.30      936.41     32.91 o 
  -3  26   7      397.93      481.65     58.17 o 
  -2  26   7     3769.15     3707.97    120.27 o 
  -1  26   7     1190.37     1490.73    129.80 o 
   0  26   7     2556.47     3036.16    230.65 o 
   1  26   7      133.62      109.27     20.84 o 
   2  26   7     1456.22     1563.45     58.03 o 
  -3  27   7      613.20      661.86     77.48 o 
  -2  27   7      682.23      717.44    118.53 o 
  -1  27   7      561.62      618.63     54.67 o 
   0  27   7      394.32      351.70     44.66 o 
   1  27   7     3825.49     4410.30    127.77 o 
   2  27   7       47.27       35.87     12.16 o 
  -1  28   7      319.27      330.75     37.37 o 
   0  28   7     2192.70     2210.44     93.39 o 
  -8   0   8     1780.16     2076.76    143.83 o 
  -7   0   8       92.39      108.52     18.43 o 
  -6   0   8     6338.60     6789.16    165.72 o 
  -5   0   8      440.27      500.59     41.69 o 
  -4   0   8     1365.06     1540.52     42.10 o 
  -3   0   8     1183.26     1256.07     54.46 o 
  -2   0   8      129.51      250.48     24.98 o 
  -1   0   8     3653.17     3187.77     88.20 o 
   0   0   8    25917.65    27016.35    427.75 o 
   1   0   8     6163.46     6166.68    201.73 o 
   2   0   8     5757.16     5770.09    167.40 o 
   3   0   8     8241.09     8484.00    112.46 o 
   4   0   8      726.89      830.13     61.03 o 
   5   0   8    10849.68     9498.27    218.49 o 
   6   0   8     3088.28     2975.24    100.75 o 
   7   0   8     2529.51     2459.87     82.15 o 
  -8   1   8       15.07       23.18      6.02 o 
  -7   1   8     2536.68     2632.67     38.02 o 
  -6   1   8     1914.04     1846.56     42.14 o 
  -5   1   8     2586.53     2721.30     46.39 o 
  -4   1   8      613.55      643.55     32.54 o 
  -3   1   8    10384.63    10618.04     96.74 o 
  -2   1   8     9925.76    10330.39     90.75 o 
  -1   1   8     7389.52     7480.65     99.00 o 
   0   1   8     3723.85     3591.98     58.39 o 
   1   1   8     9504.77     9140.40     83.31 o 
   2   1   8    13217.77    13143.27    163.68 o 
   3   1   8     4691.73     4427.57     63.91 o 
   4   1   8      616.70      623.84     49.11 o 
   5   1   8     5110.55     4808.46    149.89 o 
   6   1   8     5985.39     6053.64    112.85 o 
   7   1   8      329.29      343.94     33.37 o 
  -8   2   8     1298.89     1262.78     68.08 o 
  -7   2   8     2185.00     2120.51     35.21 o 
  -6   2   8     2671.91     2489.40     51.21 o 
  -5   2   8       15.96       13.72     10.69 o 
  -4   2   8     3247.88     2980.48     42.41 o 
  -3   2   8     1101.41     1271.73     45.70 o 
  -2   2   8     8806.24     8014.49     43.73 o 
  -1   2   8    20507.13    21587.61    345.63 o 
   0   2   8    27941.60    27982.92    328.85 o 
   1   2   8     3148.30     2831.09     57.60 o 
   2   2   8     1118.50     1012.28     34.39 o 
   3   2   8     2952.80     2908.41     44.90 o 
   4   2   8     1226.35     1197.14     65.40 o 
   5   2   8     6514.50     6335.93    111.48 o 
   6   2   8     1473.11     1290.37     94.70 o 
   7   2   8     1642.04     1577.29     75.46 o 
  -8   3   8     1524.91     1653.46     75.07 o 
  -7   3   8     4186.12     4400.64    103.19 o 
  -6   3   8     2510.02     2613.07     80.92 o 
  -5   3   8     4462.80     4243.83     69.96 o 
  -4   3   8      523.26      668.84     35.15 o 
  -3   3   8    18376.51    18163.63    113.99 o 
  -2   3   8     4412.70     4149.58     53.23 o 
  -1   3   8    19836.86    19796.01    327.17 o 
   0   3   8     8349.25     8680.51     81.63 o 
   1   3   8     4176.43     3890.55     64.65 o 
   2   3   8     8645.04     8532.45     80.45 o 
   3   3   8       92.08      103.41     16.21 o 
   4   3   8     6055.19     6174.77     80.59 o 
   5   3   8      447.83      464.94     60.16 o 
   6   3   8     4187.17     4131.93     79.16 o 
   7   3   8     1139.47     1142.13     41.33 o 
  -8   4   8     1026.27     1047.25     50.63 o 
  -7   4   8     1000.79     1072.77     70.37 o 
  -6   4   8     4917.59     4823.28    137.15 o 
  -5   4   8      146.34      159.91     12.30 o 
  -4   4   8    15656.68    16453.74    149.46 o 
  -3   4   8     1756.86     1586.17     53.04 o 
  -2   4   8    10930.70    10361.94     89.92 o 
  -1   4   8     8544.60     8054.36     46.26 o 
   0   4   8     7020.85     6809.04     80.32 o 
   1   4   8    12781.69    12724.18     98.72 o 
   2   4   8     2663.80     2737.08     78.21 o 
   3   4   8     6575.18     6577.36     73.87 o 
   4   4   8       15.54       37.96      7.42 o 
   5   4   8     5061.23     4829.34     90.91 o 
   6   4   8      737.17      692.04     64.53 o 
   7   4   8      819.75      813.32     73.08 o 
  -8   5   8      964.14      913.63     75.16 o 
  -7   5   8     2318.83     2297.34     36.80 o 
  -6   5   8      945.31      957.58     46.47 o 
  -5   5   8    17307.05    18601.38    328.85 o 
  -4   5   8      417.86      529.63     34.36 o 
  -3   5   8    20515.52    21740.22    195.38 o 
  -2   5   8     7805.47     7962.27    154.34 o 
  -1   5   8    21722.45    21828.21     81.12 o 
   0   5   8    44906.23    46129.70    355.98 o 
   1   5   8     1507.14     1363.90     45.04 o 
   2   5   8     8997.29     9576.18     90.40 o 
   3   5   8       36.25       23.23      9.33 o 
   4   5   8    12881.12    13010.45    168.36 o 
   5   5   8        8.43       32.90     10.04 o 
   6   5   8      619.13      753.41    104.69 o 
   7   5   8      382.67      355.68     31.32 o 
  -8   6   8     2031.76     2151.15     38.18 o 
  -7   6   8      375.42      448.23     32.09 o 
  -6   6   8     4341.78     4392.36    110.91 o 
  -5   6   8     1033.05      978.20     41.91 o 
  -4   6   8    14822.03    15720.37    147.72 o 
  -3   6   8     5324.30     5647.94    100.78 o 
  -2   6   8    10601.60    10349.17     91.11 o 
  -1   6   8       52.22       39.32     11.86 o 
   0   6   8       18.04       18.75     12.07 o 
   1   6   8    27830.76    29715.84    265.97 o 
   2   6   8     4701.05     4881.61    100.32 o 
   3   6   8    14229.51    14663.21    136.37 o 
   4   6   8      758.62      756.86     48.46 o 
   5   6   8     7359.56     7406.51    101.85 o 
   6   6   8       15.52       29.58     14.81 o 
   7   6   8     3064.75     3086.00     68.25 o 
  -8   7   8     1403.84     1457.57     61.28 o 
  -7   7   8     1450.88     1447.77     47.17 o 
  -6   7   8        6.46       -0.25      3.95 o 
  -5   7   8    16365.40    17726.52    196.72 o 
  -4   7   8      874.25      837.74     38.84 o 
  -3   7   8     4779.67     4842.42     68.38 o 
  -2   7   8      206.03      227.13     22.13 o 
  -1   7   8     5785.33     5690.19     59.17 o 
   0   7   8     3785.18     3795.52     49.03 o 
   1   7   8      925.56      960.72     47.37 o 
   2   7   8     2808.49     2651.74     39.85 o 
   3   7   8       11.55        0.65     18.31 o 
   4   7   8    26751.20    27701.63    566.49 o 
   5   7   8       20.61       25.82     15.70 o 
   6   7   8     2656.78     2524.69    102.21 o 
   7   7   8      902.80      843.15     58.37 o 
  -8   8   8     2819.35     2930.82     58.98 o 
  -7   8   8       71.48       80.16     18.76 o 
  -6   8   8     1311.21     1332.65     26.03 o 
  -5   8   8      125.83      120.03     17.88 o 
  -4   8   8    13394.85    14359.96    191.36 o 
  -3   8   8     1817.39     1866.63     20.12 o 
  -2   8   8    13364.47    13994.83     87.40 o 
  -1   8   8      493.35      637.01     34.61 o 
   0   8   8     2305.61     2558.33     49.69 o 
   1   8   8     2633.99     2343.89     35.93 o 
   2   8   8     3868.99     4036.61     58.56 o 
   3   8   8     9167.61     9468.19    126.12 o 
   4   8   8      722.77      644.31    128.43 o 
   5   8   8     1922.58     1895.70     83.11 o 
   6   8   8      574.84      613.57     59.66 o 
   7   8   8     2807.19     2776.28     80.79 o 
  -8   9   8      785.05      806.44     43.32 o 
  -7   9   8     1901.60     1939.32     26.51 o 
  -6   9   8      378.92      440.82     30.96 o 
  -5   9   8    13558.11    14229.67    153.77 o 
  -4   9   8       59.20       53.60      6.96 o 
  -3   9   8     4101.84     4397.00     63.78 o 
  -2   9   8      711.88      787.36     31.22 o 
  -1   9   8    12381.05    12731.85    129.10 o 
   0   9   8     4792.10     4758.93     76.50 o 
   1   9   8     1237.80     1271.55     40.45 o 
   2   9   8     4294.31     4394.85     73.05 o 
   3   9   8     3047.49     2992.98     59.70 o 
   4   9   8    19669.59    20536.13    250.48 o 
   5   9   8     2542.40     2397.78     54.06 o 
   6   9   8     2675.75     2484.33     57.31 o 
   7   9   8      724.97      637.77     51.38 o 
  -8  10   8     2461.96     2371.65     61.36 o 
  -7  10   8      110.35       92.32     24.80 o 
  -6  10   8     1295.21     1267.54     36.23 o 
  -5  10   8      993.91      914.55     53.82 o 
  -4  10   8     7218.42     7487.35    102.56 o 
  -3  10   8      950.92      833.91     28.63 o 
  -2  10   8     2449.06     2300.21     27.19 o 
  -1  10   8     3502.21     3530.36     66.46 o 
   0  10   8     1562.29     1412.93     48.52 o 
   1  10   8      129.51      159.41     15.18 o 
   2  10   8     1267.41     1300.84     58.84 o 
   3  10   8    16424.70    17485.29    223.44 o 
   4  10   8      335.18      375.41     24.41 o 
   5  10   8     3946.31     3798.37     62.71 o 
   6  10   8      475.61      458.83     30.96 o 
   7  10   8     2544.80     2360.65    104.55 o 
  -8  11   8      168.71      142.88     14.12 o 
  -7  11   8     1727.73     1844.94     67.59 o 
  -6  11   8      206.68      216.12     15.67 o 
  -5  11   8     6142.00     6115.12    108.98 o 
  -4  11   8     1565.40     1475.03     50.67 o 
  -3  11   8     5750.94     5500.95     71.22 o 
  -2  11   8       27.02       47.33      9.93 o 
  -1  11   8    19526.35    20032.15    118.57 o 
   0  11   8     7931.71     8565.21     91.77 o 
   1  11   8      190.04      185.18     19.53 o 
   2  11   8     3895.92     3932.58     74.88 o 
   3  11   8     2134.39     2025.32     41.55 o 
   4  11   8     7090.24     7213.73     96.11 o 
   5  11   8       13.35       12.89      6.78 o 
   6  11   8     3984.80     3874.47     88.92 o 
   7  11   8        0.84       20.44     10.11 o 
  -8  12   8      575.38      666.98     49.43 o 
  -7  12   8        1.76       24.71      6.62 o 
  -6  12   8     2640.74     2656.47     46.68 o 
  -5  12   8      739.11      700.18     57.08 o 
  -4  12   8    13472.80    14038.44    229.46 o 
  -3  12   8      370.82      421.48     30.32 o 
  -2  12   8    11107.39    12061.79    127.58 o 
  -1  12   8     7946.00     8025.37    106.93 o 
   0  12   8     7392.74     7614.55    168.93 o 
   1  12   8     9269.92     9418.17    106.52 o 
   2  12   8      590.08      631.04     43.98 o 
   3  12   8     3805.76     3947.57     85.74 o 
   4  12   8       14.53       13.30      8.25 o 
   5  12   8     1393.21     1272.63     54.25 o 
   6  12   8      336.03      356.45     30.78 o 
   7  12   8      612.50      602.20     58.69 o 
  -8  13   8      133.06      135.74     21.08 o 
  -7  13   8     3795.03     3889.41     78.38 o 
  -6  13   8      428.14      480.62     44.45 o 
  -5  13   8     4341.06     4367.24     95.21 o 
  -4  13   8      304.33      368.03     34.22 o 
  -3  13   8     8402.62     8803.66    188.33 o 
  -2  13   8      595.18      734.05     63.95 o 
  -1  13   8     3670.21     3986.74     75.38 o 
   0  13   8    12924.59    13498.43    237.89 o 
   1  13   8      563.42      662.80     45.65 o 
   2  13   8    10832.86    11313.53    188.35 o 
   3  13   8     1374.97     1479.55     52.37 o 
   4  13   8     1720.03     1845.64     42.54 o 
   5  13   8      861.91      922.94     60.14 o 
   6  13   8     2783.71     2790.92     75.47 o 
  -7  14   8      642.05      627.15     56.97 o 
  -6  14   8     1703.04     1733.74     62.05 o 
  -5  14   8       20.46       23.94      8.60 o 
  -4  14   8     7319.10     7742.31    105.35 o 
  -3  14   8     1846.95     1747.33     83.70 o 
  -2  14   8     2021.66     2065.57     49.11 o 
  -1  14   8    11451.89    11967.12    155.42 o 
   0  14   8     4760.38     5125.90     76.51 o 
   1  14   8     6210.92     6300.43     92.11 o 
   2  14   8      465.00      475.87     31.77 o 
   3  14   8      691.87      705.96     43.48 o 
   4  14   8       23.12       38.49      8.75 o 
   5  14   8      585.47      608.10     32.57 o 
   6  14   8      460.65      480.77     44.74 o 
  -7  15   8     2722.96     2714.29     69.11 o 
  -6  15   8     2838.98     2758.50     82.31 o 
  -5  15   8     1949.64     1897.89     48.00 o 
  -4  15   8      468.69      456.33     29.25 o 
  -3  15   8     9046.01     9515.08    317.00 o 
  -2  15   8     5371.44     5254.93     77.33 o 
  -1  15   8     3959.60     3972.69     75.43 o 
   0  15   8     5960.32     6215.27     91.39 o 
   1  15   8     3745.51     3923.18     72.03 o 
   2  15   8     9531.38    10016.42    123.74 o 
   3  15   8      655.60      743.86     50.09 o 
   4  15   8      655.45      691.36     46.42 o 
   5  15   8      613.56      587.73     29.42 o 
   6  15   8     1093.25     1162.91     75.30 o 
  -7  16   8     2061.42     1881.29     80.47 o 
  -6  16   8     3015.85     3005.44     71.75 o 
  -5  16   8       96.22       84.03     18.14 o 
  -4  16   8      971.38      932.09     40.95 o 
  -3  16   8       49.13       32.65      8.39 o 
  -2  16   8      490.71      481.80     27.09 o 
  -1  16   8     2286.42     2304.16     49.28 o 
   0  16   8     6769.57     7238.85    154.27 o 
   1  16   8     1208.40     1171.70     39.19 o 
   2  16   8      614.34      640.93     46.51 o 
   3  16   8      921.96      844.91     35.38 o 
   4  16   8      553.23      596.17     34.91 o 
   5  16   8     1507.97     1504.80     58.90 o 
   6  16   8      448.01      476.66     37.46 o 
  -7  17   8     1917.18     1717.31     64.47 o 
  -6  17   8      691.19      631.27     42.20 o 
  -5  17   8      117.99      110.32     18.75 o 
  -4  17   8      193.96      194.52     16.22 o 
  -3  17   8       49.51       63.47     24.10 o 
  -2  17   8     1394.60     1339.39     40.57 o 
  -1  17   8      633.53      543.18     60.35 o 
   0  17   8      486.93      412.45     40.00 o 
   1  17   8     3925.41     3844.35     83.57 o 
   2  17   8     3075.02     3015.64     50.08 o 
   3  17   8      880.72      803.03     32.34 o 
   4  17   8      828.44      852.78     50.40 o 
   5  17   8      241.62      201.74     25.85 o 
   6  17   8     1413.80     1445.58     53.47 o 
  -6  18   8     2601.53     2586.71     48.96 o 
  -5  18   8       63.67       60.48     11.38 o 
  -4  18   8      159.66      155.29     18.58 o 
  -3  18   8       13.34       17.35      6.83 o 
  -2  18   8     1037.74     1003.74     45.95 o 
  -1  18   8      296.35      268.04     26.08 o 
   0  18   8     1218.27     1220.92     44.83 o 
   1  18   8     1193.09     1121.80     45.78 o 
   2  18   8      967.27      923.32     32.67 o 
   3  18   8       36.61       29.27      6.75 o 
   4  18   8     1132.70     1040.23     45.55 o 
   5  18   8     2441.27     2478.77     42.63 o 
  -6  19   8       89.17       83.39     26.55 o 
  -5  19   8     1073.75     1143.62     46.65 o 
  -4  19   8      402.73      424.59     57.34 o 
  -3  19   8       78.78       84.84     13.60 o 
  -2  19   8     1790.31     1673.03     34.75 o 
  -1  19   8        1.93       10.17      3.93 o 
   0  19   8      509.09      431.88     55.01 o 
   1  19   8     4688.28     4850.73    102.58 o 
   2  19   8     1827.35     1766.68     61.57 o 
   3  19   8      401.47      449.72     35.30 o 
   4  19   8      635.47      584.73     38.17 o 
   5  19   8      219.02      199.84     31.28 o 
  -6  20   8      777.60      727.11     40.82 o 
  -5  20   8      877.43      701.62     66.99 o 
  -4  20   8      272.92      210.32     20.13 o 
  -3  20   8        1.62       10.71      4.74 o 
  -2  20   8     1075.80     1077.21     54.61 o 
  -1  20   8      430.68      402.60     32.60 o 
   0  20   8      446.20      411.80     31.37 o 
   1  20   8     1364.09     1330.21     38.83 o 
   2  20   8      368.03      372.99     29.53 o 
   3  20   8       51.81       54.50      7.86 o 
   4  20   8      467.70      450.32     30.64 o 
   5  20   8     1980.44     1838.69    126.99 o 
  -6  21   8       56.41       34.77      7.07 o 
  -5  21   8     1871.88     1931.16     32.25 o 
  -4  21   8        5.81       21.00     11.49 o 
  -3  21   8     1502.00     1411.55     40.00 o 
  -2  21   8     1933.95     1871.33    159.39 o 
  -1  21   8      506.23      419.12     28.61 o 
   0  21   8     2153.16     2233.88     49.03 o 
   1  21   8     1881.81     1858.98     50.41 o 
   2  21   8      605.42      599.99     28.85 o 
   3  21   8     1188.34     1151.26     47.53 o 
   4  21   8     1567.82     1469.37     51.87 o 
  -5  22   8        0.21       -4.84     11.19 o 
  -4  22   8      393.70      471.12     46.28 o 
  -3  22   8      398.09      342.49     31.58 o 
  -2  22   8     3314.35     3379.40    106.70 o 
  -1  22   8      413.01      402.46     60.70 o 
   0  22   8        3.71        3.43      4.34 o 
   1  22   8     4412.20     4509.51     62.86 o 
   2  22   8       12.78       11.40      3.95 o 
   3  22   8      315.31      245.78     31.44 o 
   4  22   8      100.26       51.05      7.88 o 
  -5  23   8     1123.83     1117.18     68.08 o 
  -4  23   8       19.13       44.04     11.83 o 
  -3  23   8     1016.23      978.20    121.67 o 
  -2  23   8       55.37       41.12      8.78 o 
  -1  23   8     1117.78     1004.07     57.71 o 
   0  23   8      728.26      637.26     50.54 o 
   1  23   8       55.57       34.79      7.44 o 
   2  23   8      536.57      478.94     65.04 o 
   3  23   8      790.35      678.97     20.50 o 
   4  23   8      569.23      443.95     34.52 o 
  -4  24   8      496.78      491.05     47.02 o 
  -3  24   8      251.53      207.06     38.72 o 
  -2  24   8     3629.37     3606.82    167.39 o 
  -1  24   8       75.77       77.67     30.30 o 
   0  24   8      151.46       98.78     20.74 o 
   1  24   8      158.93      157.79     33.22 o 
   2  24   8        9.22       15.21     10.08 o 
   3  24   8      361.47      290.52     45.08 o 
  -4  25   8       63.17       75.93     13.95 o 
  -3  25   8     1465.67     1380.05     77.95 o 
  -2  25   8       67.55       96.13     30.06 o 
  -1  25   8     2268.71     2338.43     67.21 o 
   0  25   8       84.52       84.29     23.62 o 
   1  25   8      214.68      168.23     35.82 o 
   2  25   8      122.66      115.64     22.87 o 
   3  25   8      595.19      425.03     37.61 o 
  -3  26   8        1.05      -10.79     16.23 o 
  -2  26   8       28.53       42.91     14.11 o 
  -1  26   8       30.31        6.63     19.55 o 
   0  26   8      180.74      183.13     30.64 o 
   1  26   8      187.03      203.43     39.24 o 
   2  26   8        2.00       11.51     12.10 o 
  -2  27   8      598.71      660.82     95.81 o 
  -1  27   8      294.95      308.08     43.67 o 
   0  27   8        0.82       63.60     21.78 o 
   1  27   8       46.05       48.44     17.60 o 
  -8   1   9      455.71      433.93     36.53 o 
  -7   1   9      437.66      423.09     36.97 o 
  -6   1   9     2064.11     1903.09     46.82 o 
  -5   1   9      134.70      159.01     20.86 o 
  -4   1   9     1352.64     1097.29     34.93 o 
  -3   1   9     1025.28      983.74     31.77 o 
  -2   1   9      773.81      907.80     37.67 o 
  -1   1   9     2644.10     2680.20     54.06 o 
   0   1   9     1281.78     1428.76     33.67 o 
   1   1   9       18.67       17.11      7.19 o 
   2   1   9      311.30      317.34     23.60 o 
   3   1   9     1659.59     1577.13     36.29 o 
   4   1   9      814.26      851.38     54.90 o 
   5   1   9       30.35       33.17      9.12 o 
   6   1   9      623.52      606.05     49.51 o 
   7   1   9       31.16       35.41      9.35 o 
  -8   2   9      555.37      497.99     43.56 o 
  -7   2   9     2354.61     2398.90     35.45 o 
  -6   2   9       12.06       25.08      9.15 o 
  -5   2   9     1328.45     1291.06     45.61 o 
  -4   2   9      652.56      646.59     51.06 o 
  -3   2   9     1012.85      901.85     31.45 o 
  -2   2   9     5963.97     5869.51     61.03 o 
  -1   2   9      739.70      746.55     37.82 o 
   0   2   9      252.88      209.37     20.08 o 
   1   2   9     4576.07     4739.38     65.86 o 
   2   2   9        9.02       11.57      7.94 o 
   3   2   9     5689.41     5710.85     72.15 o 
   4   2   9      149.20      158.58     15.58 o 
   5   2   9      857.13      764.85     42.77 o 
   6   2   9       68.33       60.22     13.04 o 
   7   2   9        0.06       13.93      8.23 o 
  -8   3   9       27.01       38.05     21.45 o 
  -7   3   9      997.06     1036.77     63.89 o 
  -6   3   9      244.35      271.78     25.68 o 
  -5   3   9      877.94      819.23     64.55 o 
  -4   3   9     3957.72     4031.80     58.05 o 
  -3   3   9       11.66       20.66      3.86 o 
  -2   3   9     5621.25     5395.46     57.10 o 
  -1   3   9     1800.84     1630.94     36.54 o 
   0   3   9       13.26       27.00      6.63 o 
   1   3   9      238.80      358.77     27.27 o 
   2   3   9       27.63       38.04     15.35 o 
   3   3   9     1168.77     1138.94     51.13 o 
   4   3   9     1056.47      975.83     41.40 o 
   5   3   9      424.44      371.53     26.85 o 
   6   3   9     3120.39     3027.12     64.95 o 
   7   3   9      299.39      308.36     46.28 o 
  -8   4   9      209.34      193.31     20.90 o 
  -7   4   9     5044.63     5344.04     76.11 o 
  -6   4   9       24.08       15.53      6.19 o 
  -5   4   9     2366.77     2369.44     41.87 o 
  -4   4   9       64.69       66.45      8.28 o 
  -3   4   9     1283.62     1291.27     39.20 o 
  -2   4   9     3926.40     4091.52     66.30 o 
  -1   4   9      603.53      531.62     31.01 o 
   0   4   9      517.38      448.45     42.14 o 
   1   4   9     8992.98     9359.51    119.11 o 
   2   4   9     1035.50     1009.43     32.30 o 
   3   4   9     5594.29     5373.33    103.95 o 
   4   4   9     3187.86     3117.06     68.11 o 
   5   4   9      324.28      360.74     21.99 o 
   6   4   9        3.40        2.51      6.62 o 
   7   4   9      207.09      217.95     34.29 o 
  -8   5   9       61.35       67.22     11.93 o 
  -7   5   9      792.49      825.22     42.06 o 
  -6   5   9     1315.59     1269.94     29.34 o 
  -5   5   9      945.88      913.59     44.62 o 
  -4   5   9    12454.96    13107.96    146.94 o 
  -3   5   9      510.39      555.47     36.34 o 
  -2   5   9      820.28      711.46     25.66 o 
  -1   5   9     1253.81     1252.63     32.02 o 
   0   5   9     4417.17     4248.13     56.67 o 
   1   5   9      317.41      314.32     27.39 o 
   2   5   9      564.56      538.63     35.94 o 
   3   5   9     5189.79     5168.45     68.05 o 
   4   5   9     1946.59     1759.25     48.89 o 
   5   5   9      325.29      307.66     21.44 o 
   6   5   9     1406.21     1405.59     67.52 o 
   7   5   9        0.29       19.59     10.14 o 
  -8   6   9        2.08       13.70      5.30 o 
  -7   6   9      431.89      463.77     41.65 o 
  -6   6   9      190.19      189.93     20.21 o 
  -5   6   9      784.16      726.72     37.62 o 
  -4   6   9     2471.91     2408.92     49.80 o 
  -3   6   9     2063.96     2014.77     41.42 o 
  -2   6   9       25.87       13.62      3.39 o 
  -1   6   9     1922.76     1884.60     25.86 o 
   0   6   9    11359.47    11644.07    104.44 o 
   1   6   9      351.58      314.10     22.88 o 
   2   6   9     4033.68     4006.97     58.46 o 
   3   6   9     1034.50      914.87     76.43 o 
   4   6   9     3901.27     3776.55     83.11 o 
   5   6   9      517.95      542.44     23.25 o 
   6   6   9       25.81       22.43      7.08 o 
   7   6   9        9.78       17.97      6.99 o 
  -8   7   9       28.40       22.75      7.62 o 
  -7   7   9       94.17      127.14     17.56 o 
  -6   7   9      989.19      924.43     50.95 o 
  -5   7   9     1332.13     1290.12     42.11 o 
  -4   7   9     6260.45     6125.11    105.58 o 
  -3   7   9      143.30      141.31     16.17 o 
  -2   7   9     1730.28     1742.50     19.73 o 
  -1   7   9      304.11      387.98     25.04 o 
   0   7   9      335.80      338.11     23.36 o 
   1   7   9     8088.16     7617.49    121.79 o 
   2   7   9       64.54       51.20      6.48 o 
   3   7   9     2568.71     2349.27     47.75 o 
   4   7   9      202.53      178.80     20.12 o 
   5   7   9      942.19      786.24     41.19 o 
   6   7   9       14.83       16.50      5.10 o 
   7   7   9       35.52       29.64     11.04 o 
  -8   8   9      657.11      749.82     44.35 o 
  -7   8   9        1.83       22.81     11.39 o 
  -6   8   9        7.53       18.07      5.64 o 
  -5   8   9      737.51      719.64     41.15 o 
  -4   8   9     3544.96     3705.77     60.42 o 
  -3   8   9     3308.76     3176.57     46.90 o 
  -2   8   9     1165.66     1158.15     37.85 o 
  -1   8   9     1805.76     1781.55     20.62 o 
   0   8   9     4765.75     4814.92     66.47 o 
   1   8   9      141.05      149.69     18.37 o 
   2   8   9      770.06      730.88     36.29 o 
   3   8   9      597.55      616.98     35.14 o 
   4   8   9     1867.96     1904.41     50.60 o 
   5   8   9       17.15       14.59      6.64 o 
   6   8   9        8.54       15.60      5.79 o 
   7   8   9        0.79       16.10      9.23 o 
  -8   9   9      354.05      392.41     31.47 o 
  -7   9   9      680.86      731.48     42.52 o 
  -6   9   9      509.46      549.92     47.58 o 
  -5   9   9      325.23      311.14     23.18 o 
  -4   9   9       35.23       85.97     15.91 o 
  -3   9   9     1103.58      973.39     34.75 o 
  -2   9   9     3210.29     3178.72     46.08 o 
  -1   9   9      238.62      228.94     18.26 o 
   0   9   9     4016.74     3984.45     57.77 o 
   1   9   9     5362.32     5345.90     61.92 o 
   2   9   9     1579.27     1421.81     46.32 o 
   3   9   9     1348.08     1408.15     56.06 o 
   4   9   9      422.95      424.55     28.31 o 
   5   9   9       20.13       28.75      8.55 o 
   6   9   9      221.01      201.03     20.47 o 
   7   9   9      459.66      429.21     39.67 o 
  -8  10   9     1290.43     1457.93     64.72 o 
  -7  10   9       77.27       93.87     22.59 o 
  -6  10   9      132.16      158.51     19.46 o 
  -5  10   9     1679.39     1645.32     39.24 o 
  -4  10   9      141.91      150.38     14.23 o 
  -3  10   9       32.92       48.88      6.79 o 
  -2  10   9      180.40      213.94     17.37 o 
  -1  10   9     4774.99     4877.07     67.27 o 
   0  10   9     1901.16     1913.28     23.00 o 
   1  10   9     1898.32     1698.69     38.80 o 
   2  10   9      232.54      271.69     19.14 o 
   3  10   9        6.67        3.03     11.30 o 
   4  10   9      943.42      914.53     37.23 o 
   5  10   9      114.62      112.22     14.44 o 
   6  10   9      548.16      506.92     31.36 o 
   7  10   9       42.86       18.00     15.49 o 
  -8  11   9     1604.33     1757.88    108.96 o 
  -7  11   9     1093.11     1032.83     50.09 o 
  -6  11   9     2984.24     2966.86     56.95 o 
  -5  11   9      156.46      161.62     14.05 o 
  -4  11   9     1263.30     1307.82     53.44 o 
  -3  11   9       98.11       94.29     15.50 o 
  -2  11   9     4999.93     5273.42     60.96 o 
  -1  11   9      328.84      329.95     23.89 o 
   0  11   9     1756.57     1759.22     21.44 o 
   1  11   9       56.96       54.77      8.16 o 
   2  11   9     2289.65     2248.14     62.46 o 
   3  11   9      511.19      582.35     38.98 o 
   4  11   9     3836.76     3806.90     77.12 o 
   5  11   9     1753.40     1768.95     52.74 o 
   6  11   9      122.49      109.06     12.27 o 
  -8  12   9     1299.07     1322.98     61.70 o 
  -7  12   9      197.89      225.72     33.71 o 
  -6  12   9      117.38      114.22     15.91 o 
  -5  12   9       63.35       78.43     11.15 o 
  -4  12   9        0.03        7.10      4.20 o 
  -3  12   9      375.34      473.98     27.57 o 
  -2  12   9     1735.47     1629.46     35.28 o 
  -1  12   9     3913.99     4227.92     68.31 o 
   0  12   9      329.35      379.98     25.23 o 
   1  12   9     9061.86     9552.88    127.66 o 
   2  12   9       26.54       39.01      8.03 o 
   3  12   9        4.02       -3.31      5.26 o 
   4  12   9      843.92      808.19     41.36 o 
   5  12   9      756.73      762.22     46.43 o 
   6  12   9     1509.52     1543.99     55.42 o 
  -7  13   9      860.14      985.21     61.18 o 
  -6  13   9     1871.24     1818.34     79.65 o 
  -5  13   9       81.59       87.56     11.82 o 
  -4  13   9      111.08      121.42     15.85 o 
  -3  13   9      648.12      682.63     47.26 o 
  -2  13   9    11063.52    11826.00    154.79 o 
  -1  13   9     1535.13     1296.93     67.63 o 
   0  13   9     1509.48     1584.15     66.45 o 
   1  13   9      252.99      282.63     24.92 o 
   2  13   9      434.00      481.68     29.01 o 
   3  13   9      977.06     1090.16     59.56 o 
   4  13   9      192.64      202.00     15.48 o 
   5  13   9     5669.36     5700.77    102.79 o 
   6  13   9      670.18      671.23     40.96 o 
  -7  14   9       21.80       33.91      9.91 o 
  -6  14   9     1731.59     1690.15     74.42 o 
  -5  14   9     1238.41     1262.37     55.22 o 
  -4  14   9       39.03       56.80     10.09 o 
  -3  14   9     3388.74     3323.60     57.09 o 
  -2  14   9     1235.98     1195.28     48.15 o 
  -1  14   9     2009.38     1906.25     47.33 o 
   0  14   9       61.41       45.67      7.31 o 
   1  14   9     4724.95     4517.76    103.09 o 
   2  14   9      146.55      167.57     16.51 o 
   3  14   9       21.73       25.05      7.35 o 
   4  14   9      799.74      805.56     53.09 o 
   5  14   9       55.74       61.64     10.31 o 
   6  14   9     2832.60     2989.78     79.12 o 
  -7  15   9     2831.10     2842.26     71.27 o 
  -6  15   9      823.83      839.61     54.54 o 
  -5  15   9       47.32       57.58      8.79 o 
  -4  15   9      775.02      816.19     48.14 o 
  -3  15   9      408.59      414.61     28.19 o 
  -2  15   9     2456.81     2310.38     55.67 o 
  -1  15   9     4000.82     4160.65     94.77 o 
   0  15   9     3633.57     3561.37     67.19 o 
   1  15   9     1037.62     1052.38     51.88 o 
   2  15   9      581.83      515.56     34.54 o 
   3  15   9      787.66      776.70     48.73 o 
   4  15   9       35.58       48.99      8.94 o 
   5  15   9     2398.86     2415.44     51.66 o 
   6  15   9     1746.87     1809.67     98.09 o 
  -7  16   9        6.80        9.72     15.15 o 
  -6  16   9     2442.44     2317.98     62.84 o 
  -5  16   9     1292.57     1193.97     68.15 o 
  -4  16   9       20.47       21.29      7.42 o 
  -3  16   9     6052.14     6263.66    113.46 o 
  -2  16   9      980.58      975.41     70.03 o 
  -1  16   9     5128.82     5065.65     92.71 o 
   0  16   9     2072.95     2042.11     50.70 o 
   1  16   9      970.93      964.05     38.74 o 
   2  16   9     3536.28     3506.66     70.76 o 
   3  16   9       25.59       30.25      6.71 o 
   4  16   9     1107.35     1102.64     46.84 o 
   5  16   9     1049.53     1106.79     50.58 o 
  -7  17   9     2292.46     2267.39     85.83 o 
  -6  17   9      677.03      547.23     69.87 o 
  -5  17   9        0.58       10.08      5.94 o 
  -4  17   9     3561.05     3751.52     75.72 o 
  -3  17   9     1623.51     1537.91     93.05 o 
  -2  17   9     6444.77     6748.32    127.49 o 
  -1  17   9     1421.25     1246.56     38.92 o 
   0  17   9     6391.50     6467.44    153.86 o 
   1  17   9      177.81      180.52     20.29 o 
   2  17   9      297.62      289.49     21.63 o 
   3  17   9      823.51      814.42     55.87 o 
   4  17   9      132.50      131.62     11.51 o 
   5  17   9     2195.28     2258.28     41.97 o 
  -6  18   9     1606.68     1628.86     50.33 o 
  -5  18   9      822.44      865.61     47.05 o 
  -4  18   9       21.08       10.70      6.44 o 
  -3  18   9     5149.68     5392.50    116.75 o 
  -2  18   9      326.16      279.88     16.70 o 
  -1  18   9     6529.55     6580.94    114.53 o 
   0  18   9       73.81       60.87     10.04 o 
   1  18   9     1706.37     1702.53     36.30 o 
   2  18   9     1656.65     1580.45     39.01 o 
   3  18   9     2757.89     2861.32     47.64 o 
   4  18   9      860.42      891.70     50.94 o 
   5  18   9      125.98      137.27     21.13 o 
  -6  19   9      973.72      914.30     53.39 o 
  -5  19   9      118.47      106.86     17.08 o 
  -4  19   9     1910.53     1975.95     33.28 o 
  -3  19   9      386.21      333.74     33.04 o 
  -2  19   9     1353.56     1286.41     45.54 o 
  -1  19   9      478.33      396.22     27.16 o 
   0  19   9     2541.62     2644.40     58.57 o 
   1  19   9     2033.71     1994.74     46.65 o 
   2  19   9       98.58      134.73     20.11 o 
   3  19   9     1645.58     1665.11     54.27 o 
   4  19   9      459.48      451.89     32.61 o 
   5  19   9     1847.35     1852.29     75.35 o 
  -6  20   9       67.03       46.69      8.20 o 
  -5  20   9     2000.27     1906.88     43.77 o 
  -4  20   9      377.14      265.51     23.77 o 
  -3  20   9     1077.74     1046.76     34.86 o 
  -2  20   9      643.57      559.85     16.07 o 
  -1  20   9     3091.30     3086.40     50.47 o 
   0  20   9      605.99      560.89     18.13 o 
   1  20   9      455.47      456.96     45.94 o 
   2  20   9      868.40      835.86     45.68 o 
   3  20   9     4284.36     4360.99     77.80 o 
   4  20   9     2376.04     2332.19     64.84 o 
  -5  21   9        1.26        6.43      8.89 o 
  -4  21   9     2817.91     3033.04     69.45 o 
  -3  21   9       10.36        3.35      5.41 o 
  -2  21   9      302.16      274.62     43.71 o 
  -1  21   9      135.55      112.30     20.39 o 
   0  21   9     1891.52     1717.00     48.49 o 
   1  21   9      549.33      504.01     28.98 o 
   2  21   9     1767.06     1750.17     59.50 o 
   3  21   9     1234.80     1200.53     26.63 o 
   4  21   9      868.81      865.50     37.03 o 
  -5  22   9     2450.03     2469.92     91.66 o 
  -4  22   9       49.97       75.91     15.66 o 
  -3  22   9      953.48      908.19     53.14 o 
  -2  22   9       78.07       83.63     18.84 o 
  -1  22   9     2392.04     2377.91     46.61 o 
   0  22   9     1981.59     1929.76     43.22 o 
   1  22   9      189.92      172.06     18.57 o 
   2  22   9      584.72      565.00     33.86 o 
   3  22   9     3268.67     3237.51     61.76 o 
   4  22   9     4099.58     4359.09     65.77 o 
  -5  23   9     1105.63     1100.82     32.40 o 
  -4  23   9     2301.12     2302.43     66.68 o 
  -3  23   9        1.54       12.79     16.72 o 
  -2  23   9     1177.91     1147.07    190.34 o 
  -1  23   9       25.22       14.21     11.60 o 
   0  23   9      396.92      357.20     38.72 o 
   1  23   9     4949.30     5019.75    108.04 o 
   2  23   9      502.87      449.17     45.49 o 
   3  23   9     2443.77     2414.57     73.80 o 
  -4  24   9      809.60      808.86     72.07 o 
  -3  24   9     2681.30     2756.61     62.73 o 
  -2  24   9        6.26        4.17      4.64 o 
  -1  24   9     4237.57     4492.69     96.97 o 
   0  24   9     3940.11     3731.19    107.33 o 
   2  24   9      511.53      391.49     76.21 o 
   3  24   9     1811.49     1572.01     54.01 o 
  -3  25   9      360.24      298.98     35.29 o 
  -2  25   9     5265.69     5187.02    301.99 o 
  -1  25   9       66.63       33.72     19.20 o 
   0  25   9     2238.39     2303.58     70.18 o 
   2  25   9     1292.47     1223.17     81.99 o 
  -3  26   9     2013.49     2142.37     90.10 o 
  -2  26   9        0.26       41.58     24.45 o 
  -1  26   9     4888.72     5570.03    160.83 o 
   0  26   9     2142.06     2129.19     90.66 o 
   1  26   9     1292.98      847.43     67.53 o 
  -1  27   9      153.44      197.49     35.68 o 
   0  27   9     1337.25     1433.45    108.72 o 
  -8   0  10     3594.60     3711.03     86.83 o 
  -7   0  10     7642.43     7973.50    134.88 o 
  -6   0  10     2286.01     2220.63    127.63 o 
  -5   0  10     4701.92     4739.53    208.49 o 
  -4   0  10     9806.29    10517.89    239.36 o 
  -3   0  10      791.99      783.93     38.98 o 
  -2   0  10    23267.02    24578.43    328.72 o 
  -1   0  10     1516.47     1459.76    166.95 o 
   0   0  10     9448.17    10123.40    131.95 o 
   1   0  10     5784.23     5933.84     97.53 o 
   2   0  10    16928.78    18029.76    161.54 o 
   3   0  10      526.90      547.44     52.63 o 
   4   0  10     2776.29     2797.54     63.68 o 
   5   0  10     5458.38     5456.24    142.53 o 
   6   0  10     1003.18      995.46     78.64 o 
   7   0  10     1399.32     1209.33    105.81 o 
  -8   1  10     1433.36     1410.13     81.77 o 
  -7   1  10      213.13      172.43     11.47 o 
  -6   1  10     7247.51     7334.15    109.77 o 
  -5   1  10     2967.16     2951.07     49.82 o 
  -4   1  10      406.18      347.58     50.33 o 
  -3   1  10     4791.14     4400.37     61.75 o 
  -2   1  10     1185.43     1326.29     69.09 o 
  -1   1  10    20112.93    20913.49    126.80 o 
   0   1  10     1968.75     2032.56     24.45 o 
   1   1  10    10891.28    12150.62    109.52 o 
   2   1  10     4675.55     4555.33     86.98 o 
   3   1  10     3552.84     3564.37     59.81 o 
   4   1  10      107.88      122.70     12.89 o 
   5   1  10     2504.71     2423.36     56.33 o 
   6   1  10     7422.69     7438.76    198.80 o 
   7   1  10      769.88      867.63     97.50 o 
  -8   2  10      145.33      149.11     18.97 o 
  -7   2  10     8139.69     8599.82    146.59 o 
  -6   2  10     1698.96     1536.88     48.06 o 
  -5   2  10       62.10      125.62     27.99 o 
  -4   2  10     6457.12     6109.94     78.23 o 
  -3   2  10     4773.80     4386.45     63.40 o 
  -2   2  10    17128.38    16859.25    102.84 o 
  -1   2  10      793.74      979.97     44.78 o 
   0   2  10    10980.68    11140.48     99.70 o 
   1   2  10      235.95      338.89     30.45 o 
   2   2  10     3695.23     3640.10     52.39 o 
   3   2  10     3052.54     2874.49     54.90 o 
   4   2  10     1770.04     1669.17     54.32 o 
   5   2  10     8141.61     8467.71    141.01 o 
   6   2  10      422.96      406.19     56.41 o 
   7   2  10     1146.49     1063.26     80.48 o 
  -8   3  10      877.37      885.35    101.86 o 
  -7   3  10       44.66       44.55      8.46 o 
  -6   3  10     3907.50     3723.89    107.40 o 
  -5   3  10     4942.85     4949.33    109.74 o 
  -4   3  10     1522.46     1325.11     45.10 o 
  -3   3  10     5441.30     4843.91     79.44 o 
  -2   3  10      118.57      152.67     17.43 o 
  -1   3  10    24969.87    25783.80    150.21 o 
   0   3  10      791.99      727.15     61.14 o 
   1   3  10    11266.66    11726.14    105.95 o 
   2   3  10     5100.21     5353.19     87.78 o 
   3   3  10      876.84      861.36     54.09 o 
   4   3  10     3210.97     3229.86     51.55 o 
   5   3  10      253.57      285.95     17.98 o 
   6   3  10     4984.69     4781.07    106.57 o 
   7   3  10      304.68      334.31     32.00 o 
  -8   4  10       35.97       40.77     10.63 o 
  -7   4  10     3202.57     3293.66     47.67 o 
  -6   4  10     5530.82     5475.68    175.85 o 
  -5   4  10     5003.91     5092.56    156.05 o 
  -4   4  10     4265.81     4245.55     68.46 o 
  -3   4  10     1418.32     1377.32     45.84 o 
  -2   4  10    21734.19    21552.44    128.46 o 
  -1   4  10      857.80      840.35     98.30 o 
   0   4  10    30487.47    31127.40    223.20 o 
   1   4  10     2138.41     2089.43     68.80 o 
   2   4  10     7939.42     8188.56     77.36 o 
   3   4  10     4366.72     4275.31     73.33 o 
   4   4  10      112.19      125.95     16.94 o 
   5   4  10     5035.77     4987.08    115.89 o 
   6   4  10        6.91        7.77      6.74 o 
   7   4  10     2040.14     2247.44     87.82 o 
  -8   5  10     2114.92     2270.82     49.51 o 
  -7   5  10       34.18       27.34      6.60 o 
  -6   5  10     9144.15     9203.28    312.74 o 
  -5   5  10     4669.85     4682.22    144.14 o 
  -4   5  10     4330.19     4170.29     67.43 o 
  -3   5  10     6211.08     6100.40     68.95 o 
  -2   5  10     3114.85     3266.25     63.78 o 
  -1   5  10    13654.81    13761.05     88.76 o 
   0   5  10     3915.71     3620.90     54.91 o 
   1   5  10    16567.70    17070.51    109.58 o 
   2   5  10     3767.19     3662.83    104.19 o 
   3   5  10     1218.29     1125.44     65.10 o 
   4   5  10     7020.50     7295.01     95.98 o 
   5   5  10      292.80      303.02     25.22 o 
   6   5  10     1472.00     1427.55    148.39 o 
   7   5  10        4.43       12.88      9.71 o 
  -8   6  10       18.02       12.45     12.91 o 
  -7   6  10     1165.32     1127.14     33.11 o 
  -6   6  10     4278.99     4118.68    206.00 o 
  -5   6  10     6192.97     5954.63    183.59 o 
  -4   6  10     5114.46     5131.44     81.64 o 
  -3   6  10       53.12       49.14      7.09 o 
  -2   6  10    14405.79    15190.26    105.25 o 
  -1   6  10      608.93      537.73     35.47 o 
   0   6  10     4997.38     4592.67     67.75 o 
   1   6  10     7958.78     8322.40    163.01 o 
   2   6  10     8571.30     8637.14    101.88 o 
   3   6  10     5583.53     5564.79     76.19 o 
   4   6  10     1539.45     1295.35     61.63 o 
   5   6  10     1771.31     1613.53     75.45 o 
   6   6  10       38.17       38.22      5.80 o 
   7   6  10     3121.03     3112.81     76.63 o 
  -8   7  10     2940.65     3138.14    100.34 o 
  -7   7  10      874.81      862.98     91.00 o 
  -6   7  10      434.12      400.42     29.34 o 
  -5   7  10     3622.58     3450.57     69.29 o 
  -4   7  10     2141.33     1934.17     36.23 o 
  -3   7  10    12372.83    13094.75    148.24 o 
  -2   7  10     4339.94     4307.43     74.32 o 
  -1   7  10     7057.45     7354.10     80.79 o 
   0   7  10     5671.60     5430.83     63.09 o 
   1   7  10    10783.22    11130.12    102.81 o 
   2   7  10      132.45      181.40     13.52 o 
   3   7  10     9652.36     9698.63    115.08 o 
   4   7  10     5056.78     5020.17     94.53 o 
   5   7  10     3237.61     3083.42     51.43 o 
   6   7  10      310.35      287.86     33.28 o 
   7   7  10       47.54       66.90     16.49 o 
  -8   8  10      827.66      876.41     55.20 o 
  -7   8  10     1148.16     1358.82     75.71 o 
  -6   8  10     5006.49     5036.36    125.78 o 
  -5   8  10     6641.64     6993.10    174.20 o 
  -4   8  10     6163.13     6237.12    144.35 o 
  -3   8  10       25.64       30.50      6.66 o 
  -2   8  10     7381.16     7645.23     83.99 o 
  -1   8  10      713.26      702.55     27.59 o 
   0   8  10     2866.85     2600.59     39.74 o 
   1   8  10     5690.09     5229.53     67.12 o 
   2   8  10     4843.03     4914.78     66.87 o 
   3   8  10      653.77      768.93     67.84 o 
   4   8  10    11733.54    11854.30    135.22 o 
   5   8  10       83.31       97.08     14.63 o 
   6   8  10        4.27        8.85      4.37 o 
  -8   9  10     1598.03     1612.00     78.42 o 
  -7   9  10     3963.34     4031.08     82.13 o 
  -6   9  10       22.42       23.43     10.74 o 
  -5   9  10     5108.24     5253.84     82.45 o 
  -4   9  10     3508.69     3483.26     60.15 o 
  -3   9  10     3419.22     3433.49     56.40 o 
  -2   9  10       90.55      124.27     14.94 o 
  -1   9  10     1031.01     1004.72     39.98 o 
   0   9  10     4197.66     4351.23     61.74 o 
   1   9  10     3218.53     2937.55     54.63 o 
   2   9  10      387.31      444.69     24.03 o 
   3   9  10     9757.42     9969.66    126.23 o 
   4   9  10     3221.29     3168.91     60.64 o 
   5   9  10     2098.77     1963.74     41.39 o 
   6   9  10      274.21      223.79     25.46 o 
  -8  10  10     1599.71     1722.83     84.55 o 
  -7  10  10      291.63      300.45     21.46 o 
  -6  10  10     4535.98     4509.64     70.37 o 
  -5  10  10      757.89      720.48     34.50 o 
  -4  10  10     3482.97     3521.47     70.53 o 
  -3  10  10      340.89      335.68     20.70 o 
  -2  10  10      677.26      713.89     39.42 o 
  -1  10  10      220.59      281.88     21.66 o 
   0  10  10     8816.45     8877.60    105.96 o 
   1  10  10     6908.47     7314.81     87.21 o 
   2  10  10     4324.49     4332.57    127.04 o 
   3  10  10     4207.16     4209.73    102.33 o 
   4  10  10     4304.42     4288.45    136.73 o 
   5  10  10     1071.48     1116.71     53.34 o 
   6  10  10      933.66      960.93     36.62 o 
  -8  11  10     1198.19     1255.62     97.89 o 
  -7  11  10     2722.12     2686.07     62.67 o 
  -6  11  10     1814.12     1713.08     53.88 o 
  -5  11  10     4014.31     4053.31     75.23 o 
  -4  11  10      527.36      538.92     22.32 o 
  -3  11  10     1718.80     1665.15     32.67 o 
  -2  11  10      170.23      167.16     11.74 o 
  -1  11  10     2842.15     2699.13     50.04 o 
   0  11  10     2566.93     2500.48     42.54 o 
   1  11  10     6805.31     7026.93     98.92 o 
   2  11  10      694.82      735.08     45.36 o 
   3  11  10     9013.21     9730.12    123.47 o 
   4  11  10     5897.38     5837.63     73.22 o 
   5  11  10      922.17      865.72     44.29 o 
   6  11  10      424.81      388.03     53.54 o 
  -7  12  10     1448.63     1396.82     50.72 o 
  -6  12  10     1245.71     1359.33     51.11 o 
  -5  12  10     1253.73     1312.96     62.95 o 
  -4  12  10     4944.13     4913.79     77.41 o 
  -3  12  10     2605.33     2474.33     42.99 o 
  -2  12  10      929.02      982.97     37.90 o 
  -1  12  10       16.71       25.74      7.35 o 
   0  12  10     7186.27     7406.33     88.13 o 
   1  12  10     4515.46     4661.74     99.56 o 
   2  12  10     1557.29     1541.04     85.24 o 
   3  12  10     4853.94     5000.17    111.58 o 
   4  12  10       31.73       51.32     11.42 o 
   5  12  10     1955.81     1905.13     31.46 o 
   6  12  10      522.49      525.27     37.87 o 
  -7  13  10     1156.31     1331.13     68.41 o 
  -6  13  10     2739.48     2762.65     65.34 o 
  -5  13  10      898.97      931.15     87.33 o 
  -4  13  10     2796.68     2666.76     73.79 o 
  -3  13  10     3406.53     3742.13     73.66 o 
  -2  13  10      871.52      845.03     41.83 o 
  -1  13  10    10901.43    11710.82    154.10 o 
   0  13  10      111.88      130.35     12.25 o 
   1  13  10     2989.22     3113.10     59.99 o 
   2  13  10     5337.38     5338.79     96.72 o 
   3  13  10     5572.67     5825.86    134.03 o 
   4  13  10     1900.38     1883.18     37.64 o 
   5  13  10       17.07       14.28      9.13 o 
   6  13  10     1311.09     1294.20     45.53 o 
  -7  14  10     3000.70     3158.65     63.71 o 
  -6  14  10        4.94       10.32     10.74 o 
  -5  14  10     1438.85     1447.56     90.09 o 
  -4  14  10     3140.59     3177.09     52.19 o 
  -3  14  10     2973.07     2996.38    108.67 o 
  -2  14  10     3616.67     3889.54     85.89 o 
  -1  14  10     1295.06     1154.77     48.39 o 
   0  14  10    10395.56    11376.81    150.95 o 
   1  14  10     2380.20     2190.85     72.23 o 
   2  14  10     3914.55     3951.69     89.00 o 
   3  14  10     3396.55     3233.37     62.45 o 
   4  14  10      238.81      239.58     17.27 o 
   5  14  10     4843.10     4932.74    108.35 o 
   6  14  10        1.13       12.83      7.06 o 
  -7  15  10       84.02       61.98     12.17 o 
  -6  15  10     2180.14     2186.58     29.18 o 
  -5  15  10      904.28      973.43     67.23 o 
  -4  15  10      748.47      735.11     36.81 o 
  -3  15  10     3823.76     3858.95    143.43 o 
  -2  15  10       54.89       65.89     10.06 o 
  -1  15  10    11266.97    11937.29    176.75 o 
   0  15  10     1182.85     1126.03     48.66 o 
   1  15  10      133.05      163.76     15.64 o 
   2  15  10     3366.29     3367.16     80.08 o 
   3  15  10     2809.32     2769.03     52.21 o 
   4  15  10      216.46      182.09     16.44 o 
   5  15  10       29.91       33.80      6.85 o 
  -7  16  10      366.97      412.83     29.75 o 
  -6  16  10      177.24      189.70     24.27 o 
  -5  16  10      246.76      240.21     31.28 o 
  -4  16  10     3794.66     3933.46     76.93 o 
  -3  16  10     1830.24     1900.91     51.79 o 
  -2  16  10     8799.06     9172.70    115.92 o 
  -1  16  10      211.18      224.18     20.41 o 
   0  16  10     2882.76     2794.48     51.57 o 
   1  16  10       44.96       31.41      6.60 o 
   2  16  10      680.36      682.65     42.79 o 
   3  16  10     1926.89     1973.81     72.76 o 
   4  16  10        1.28       11.51      6.10 o 
   5  16  10     3911.71     3895.64     85.09 o 
  -6  17  10      749.19      697.45     81.19 o 
  -5  17  10     1551.14     1570.08     55.00 o 
  -4  17  10      750.91      741.54    108.47 o 
  -3  17  10     3349.90     3439.53     70.73 o 
  -2  17  10      129.03      107.71     15.27 o 
  -1  17  10     4159.46     4186.48     93.96 o 
   0  17  10      382.39      360.42     25.34 o 
   1  17  10     2097.51     2054.10     47.52 o 
   2  17  10        2.49       13.99      7.47 o 
   3  17  10     1147.36     1074.63     49.63 o 
   4  17  10      647.43      676.93     37.41 o 
   5  17  10     1713.69     1812.54     55.41 o 
  -6  18  10      249.27      260.43     36.91 o 
  -5  18  10      193.86      178.94     30.59 o 
  -4  18  10      138.25      136.63     15.23 o 
  -3  18  10        7.64        9.49      5.44 o 
  -2  18  10     4536.34     4576.11     99.15 o 
  -1  18  10     1031.09     1001.27     67.03 o 
   0  18  10      227.64      249.35     16.35 o 
   1  18  10      455.08      497.97     33.77 o 
   2  18  10      309.44      248.45     24.05 o 
   3  18  10        5.07       11.96     12.09 o 
   4  18  10      325.66      350.00     35.89 o 
   5  18  10     1381.49     1249.67     40.54 o 
  -6  19  10      193.63      172.99     33.41 o 
  -5  19  10     1320.82     1268.40     44.17 o 
  -4  19  10      109.93       90.11     13.89 o 
  -3  19  10     1821.20     1844.33     41.48 o 
  -2  19  10      298.69      233.60     23.75 o 
  -1  19  10      819.05      827.78     79.83 o 
   0  19  10      518.19      517.74     15.56 o 
   1  19  10     1352.73     1399.97     46.14 o 
   2  19  10     1317.46     1221.95     46.58 o 
   3  19  10       95.16       94.57     13.42 o 
   4  19  10       67.72       62.28     10.30 o 
  -5  20  10      307.50      229.30     33.11 o 
  -4  20  10      415.16      387.66     25.31 o 
  -3  20  10       14.72       10.02      4.63 o 
  -2  20  10     5704.91     5966.75     85.04 o 
  -1  20  10      269.57      216.72     20.80 o 
   0  20  10      481.10      482.99     41.41 o 
   1  20  10      382.88      371.42     29.05 o 
   2  20  10      853.96      861.62     37.77 o 
   3  20  10      383.92      320.42     43.03 o 
   4  20  10      777.75      769.88     38.19 o 
  -5  21  10      658.97      568.75     77.62 o 
  -4  21  10      115.62       98.60     16.30 o 
  -3  21  10      413.24      345.10     27.84 o 
  -2  21  10      362.03      253.15     23.68 o 
  -1  21  10     1013.48      972.29     53.86 o 
   0  21  10      315.99      308.45     27.78 o 
   1  21  10     2428.86     2346.69     24.74 o 
   2  21  10       31.78       19.00      5.94 o 
   3  21  10        2.73       11.87      4.59 o 
   4  21  10      365.41      305.86     24.18 o 
  -5  22  10     2176.35     2134.26     87.76 o 
  -4  22  10       19.61       19.17      7.92 o 
  -3  22  10        2.55        9.90      6.17 o 
  -2  22  10     2570.77     2664.24     81.08 o 
  -1  22  10      112.00       79.40     17.19 o 
   0  22  10      430.83      369.76     41.08 o 
   1  22  10      465.14      423.33     30.21 o 
   2  22  10      845.34      792.31     46.16 o 
   3  22  10     1328.45     1300.31     42.19 o 
  -4  23  10     1036.15      948.15     57.37 o 
  -3  23  10      677.34      678.94    105.23 o 
  -2  23  10      646.48      549.18     51.49 o 
  -1  23  10     1082.67     1122.68    100.76 o 
   0  23  10     1583.90     1516.21     82.98 o 
   1  23  10     2369.11     2278.46     38.65 o 
   2  23  10       73.30       58.03      9.08 o 
   3  23  10      189.24      131.46     15.05 o 
  -4  24  10      131.00       80.10     45.08 o 
  -3  24  10        0.82       -3.10     17.49 o 
  -2  24  10      577.26      550.85     43.76 o 
  -1  24  10       15.32        7.84      3.87 o 
   0  24  10     1041.12      951.44     36.95 o 
   1  24  10      789.93      651.32     43.27 o 
   2  24  10     1196.18     1071.16     22.71 o 
  -3  25  10      384.27      347.23     71.97 o 
  -2  25  10       69.00       60.64     11.32 o 
  -1  25  10      273.60      340.71     43.47 o 
   0  25  10      240.85       79.98     22.49 o 
   1  25  10        4.73       12.04     12.51 o 
  -2  26  10      358.88      439.44     60.10 o 
  -1  26  10        5.30       30.53     13.61 o 
   0  26  10      428.57      375.35     54.56 o 
  -8   1  11      194.70      156.04     14.80 o 
  -7   1  11      112.09      136.44     12.98 o 
  -6   1  11       43.24       37.97      7.93 o 
  -5   1  11      330.04      326.68     22.57 o 
  -4   1  11      928.81      808.41     44.40 o 
  -3   1  11      613.58      760.69     43.76 o 
  -2   1  11      318.99      433.92     30.15 o 
  -1   1  11        0.18       14.91      8.49 o 
   0   1  11       10.88       30.05      4.77 o 
   1   1  11      288.62      335.04     30.04 o 
   2   1  11       62.64       52.68     11.59 o 
   3   1  11     2338.67     2090.67     88.40 o 
   4   1  11      137.07      132.53     14.15 o 
   5   1  11       54.34       66.05      8.50 o 
   6   1  11        9.86        7.92     14.90 o 
  -8   2  11      196.05      161.10     24.11 o 
  -7   2  11     1084.91     1054.03     59.02 o 
  -6   2  11      168.06      193.25     19.69 o 
  -5   2  11      132.33      152.98     13.27 o 
  -4   2  11        5.03       19.63      5.94 o 
  -3   2  11     1224.84     1150.90     47.27 o 
  -2   2  11     3481.31     3497.89     48.54 o 
  -1   2  11        4.06        4.63      8.34 o 
   0   2  11      108.34      155.38     16.94 o 
   1   2  11      226.99      287.21     22.83 o 
   2   2  11      134.08      126.76     13.00 o 
   3   2  11     2754.57     2592.05     49.05 o 
   4   2  11      377.19      394.35     23.52 o 
   5   2  11      122.66      142.07     12.66 o 
   6   2  11     1365.85     1283.17     51.06 o 
  -8   3  11       88.27       91.01     13.21 o 
  -7   3  11      566.77      552.73     34.06 o 
  -6   3  11        3.02       15.19      4.68 o 
  -5   3  11        8.12        4.69      5.87 o 
  -4   3  11     1530.61     1514.80     34.32 o 
  -3   3  11      242.45      294.06     22.59 o 
  -2   3  11     1236.13     1094.00     44.12 o 
  -1   3  11     2071.12     1874.60     42.21 o 
   0   3  11      470.71      431.32     28.06 o 
   1   3  11     2208.59     2086.08     61.62 o 
   2   3  11      697.89      746.48     52.79 o 
   3   3  11     2133.49     1986.14     38.90 o 
   4   3  11      184.50      178.55     13.30 o 
   5   3  11      113.99      112.19     14.93 o 
   6   3  11      520.52      473.27     44.23 o 
  -8   4  11       10.56       27.47     11.53 o 
  -7   4  11      787.26      780.82     39.09 o 
  -6   4  11      391.24      407.51     21.49 o 
  -5   4  11      388.50      372.75     23.11 o 
  -4   4  11       54.17       52.21     10.06 o 
  -3   4  11      586.60      662.74     38.10 o 
  -2   4  11     3767.62     3472.22     48.53 o 
  -1   4  11      412.91      434.23     24.66 o 
   0   4  11        1.55        7.13      9.92 o 
   1   4  11      272.55      290.70     29.25 o 
   2   4  11      196.79      177.54     14.09 o 
   3   4  11     2868.03     2848.12     44.99 o 
   4   4  11       25.68       15.80      7.01 o 
   5   4  11      474.76      474.09     26.88 o 
   6   4  11        2.47        3.15     12.22 o 
  -8   5  11        0.17       23.19      8.34 o 
  -7   5  11     1131.44     1059.55     40.61 o 
  -6   5  11       78.33       71.31     10.29 o 
  -5   5  11     1023.37      921.26     40.08 o 
  -4   5  11      217.59      221.27     16.24 o 
  -3   5  11      224.12      223.48     15.59 o 
  -2   5  11      710.28      580.61     48.38 o 
  -1   5  11       96.49       76.75     17.54 o 
   0   5  11     4089.58     3823.68     55.54 o 
   1   5  11      767.86      766.69     49.66 o 
   2   5  11      593.87      651.11     40.36 o 
   3   5  11     1217.85     1134.60     41.92 o 
   4   5  11      516.51      547.67     28.03 o 
   5   5  11      346.04      394.06     40.69 o 
   6   5  11        0.47        2.75      7.15 o 
  -8   6  11        8.83       26.66     13.83 o 
  -7   6  11      445.48      432.41     26.40 o 
  -6   6  11      531.46      565.77     32.38 o 
  -5   6  11     3207.41     3108.45     48.05 o 
  -4   6  11     9286.18     9138.23    107.49 o 
  -3   6  11       28.14       37.97      8.74 o 
  -2   6  11        0.94       13.19     14.56 o 
  -1   6  11     4767.03     4737.53     79.20 o 
   0   6  11     1575.19     1548.25     42.89 o 
   1   6  11     2822.83     2571.44     49.22 o 
   2   6  11       43.55       38.95      9.77 o 
   3   6  11      947.94      966.20     57.58 o 
   4   6  11      974.59      935.74     66.53 o 
   5   6  11      482.63      514.94     31.45 o 
   6   6  11       70.94       82.09     12.89 o 
  -8   7  11       25.33       36.53      8.43 o 
  -7   7  11      844.44      843.10     48.03 o 
  -6   7  11      344.55      363.07     32.14 o 
  -5   7  11     1428.84     1308.33     35.27 o 
  -4   7  11      112.07      123.98     12.07 o 
  -3   7  11     1506.31     1272.49     46.30 o 
  -2   7  11       57.01       62.27      8.21 o 
  -1   7  11     1555.70     1423.91     44.84 o 
   0   7  11     2582.36     2406.03     59.14 o 
   1   7  11       84.57       48.60      7.72 o 
   2   7  11      782.74      838.93     49.03 o 
   3   7  11       40.64       30.84      9.80 o 
   4   7  11      944.49      991.95     58.67 o 
   5   7  11     1533.06     1495.77     54.50 o 
   6   7  11       77.88      101.32     11.88 o 
  -8   8  11      172.76      186.86     21.88 o 
  -7   8  11       31.93       21.15      5.89 o 
  -6   8  11      132.10      158.30     11.92 o 
  -5   8  11       64.03       52.88      9.48 o 
  -4   8  11      770.67      754.89     46.33 o 
  -3   8  11     1639.74     1603.20     31.59 o 
  -2   8  11     2045.99     1915.09     41.21 o 
  -1   8  11      314.77      308.64     24.26 o 
   0   8  11      273.79      312.88     22.10 o 
   1   8  11     2723.53     2594.96     47.28 o 
   2   8  11      531.50      537.97     27.08 o 
   3   8  11     1298.55     1247.31     53.63 o 
   4   8  11     5501.15     5311.51    115.57 o 
   5   8  11       26.90       34.10      8.90 o 
   6   8  11      222.82      227.64     27.24 o 
  -8   9  11       83.89       86.53     10.97 o 
  -7   9  11      341.46      422.00     29.81 o 
  -6   9  11      896.76      880.42     49.61 o 
  -5   9  11     2662.03     2647.41     69.93 o 
  -4   9  11     1331.50     1331.25     37.10 o 
  -3   9  11      539.09      596.02     35.11 o 
  -2   9  11     6779.17     6436.00    123.39 o 
  -1   9  11      835.00      772.40     53.06 o 
   0   9  11       51.32       33.38      6.10 o 
   1   9  11       26.20       17.89     15.66 o 
   2   9  11     2442.88     2360.81     50.00 o 
   3   9  11     2749.61     2659.71     50.08 o 
   4   9  11     2005.26     2027.27    171.13 o 
   5   9  11        1.83       23.77      5.51 o 
   6   9  11        7.17       18.19      6.72 o 
  -7  10  11      104.16      116.71     14.24 o 
  -6  10  11       14.78       28.29     12.59 o 
  -5  10  11     2636.46     2576.02     49.81 o 
  -4  10  11      346.05      427.99     24.75 o 
  -3  10  11      850.94      849.93     41.68 o 
  -2  10  11      684.01      735.42     42.98 o 
  -1  10  11      271.64      280.56     21.46 o 
   0  10  11      138.55      146.17     12.09 o 
   1  10  11     1673.11     1632.57     36.41 o 
   2  10  11       70.65      114.20     15.48 o 
   3  10  11     1317.54     1303.84     40.48 o 
   4  10  11      606.16      587.07     54.33 o 
   5  10  11      493.72      557.27     31.75 o 
   6  10  11      912.92      871.88     88.02 o 
  -7  11  11       56.54       68.73     10.69 o 
  -6  11  11     2325.44     2221.69     52.99 o 
  -5  11  11      223.36      193.20     14.69 o 
  -4  11  11      806.22      845.27     43.86 o 
  -3  11  11      472.87      532.21     31.81 o 
  -2  11  11     2463.74     2493.39     44.84 o 
  -1  11  11       70.79       79.06     14.03 o 
   0  11  11     1345.97     1335.88     63.62 o 
   1  11  11     2534.79     2551.44     49.49 o 
   2  11  11      705.86      740.68     55.30 o 
   3  11  11     2756.79     2634.50     79.79 o 
   4  11  11     1083.48     1187.96     58.03 o 
   5  11  11      319.70      309.70     19.96 o 
   6  11  11      431.02      377.13     24.94 o 
  -7  12  11      228.72      257.68     32.40 o 
  -6  12  11      127.52      102.47     16.09 o 
  -5  12  11     2761.31     2786.21     40.22 o 
  -4  12  11      186.33      188.74     13.21 o 
  -3  12  11     2674.57     2637.91     40.46 o 
  -2  12  11     2074.33     2031.21     43.49 o 
  -1  12  11      356.24      455.87     40.15 o 
   0  12  11      179.62      161.86     12.30 o 
   1  12  11       28.84       30.62      7.86 o 
   2  12  11      115.49       66.79     26.64 o 
   3  12  11      103.61       72.34     13.53 o 
   4  12  11      208.97      193.71     14.68 o 
   5  12  11     2525.43     2570.54     48.27 o 
   6  12  11      520.63      494.50     23.33 o 
  -7  13  11       51.96       49.23     14.91 o 
  -6  13  11      607.97      668.82     40.88 o 
  -5  13  11      960.50      975.61     52.86 o 
  -4  13  11     1914.95     1835.01     41.53 o 
  -3  13  11     3188.00     3022.58     47.93 o 
  -2  13  11     6350.12     6312.91     98.69 o 
  -1  13  11       38.14       36.13      6.88 o 
   0  13  11      344.79      409.68     24.48 o 
   1  13  11     3587.17     3633.45     80.85 o 
   2  13  11     1546.88     1555.93     51.76 o 
   3  13  11      923.74      952.76     56.55 o 
   4  13  11      704.65      761.51     44.62 o 
   5  13  11       25.99       30.63      6.66 o 
  -7  14  11       69.15       84.89     16.07 o 
  -6  14  11     1492.84     1507.21     87.78 o 
  -5  14  11     1584.41     1625.39     46.69 o 
  -4  14  11        4.43        9.86      8.59 o 
  -3  14  11     1580.63     1424.58     45.89 o 
  -2  14  11     2937.10     2835.50     51.44 o 
  -1  14  11     6217.06     6268.80    112.02 o 
   0  14  11       64.42       60.14     13.88 o 
   1  14  11     1214.07     1226.94     62.40 o 
   2  14  11      109.57      128.66     16.11 o 
   3  14  11      296.40      303.72     37.18 o 
   4  14  11      804.84      895.80     51.18 o 
   5  14  11     2130.93     2209.38     35.84 o 
  -7  15  11      666.11      679.58     47.39 o 
  -6  15  11       87.48      107.77     14.46 o 
  -5  15  11     1210.85     1194.28     79.13 o 
  -4  15  11      393.61      441.74     36.25 o 
  -3  15  11     4398.68     4244.68     91.69 o 
  -2  15  11    11033.90    11193.85    203.81 o 
  -1  15  11       94.32      119.15     15.63 o 
   0  15  11     2376.73     2194.86     53.61 o 
   1  15  11       96.18      102.03     12.16 o 
   2  15  11     4459.81     4582.43    119.01 o 
   3  15  11     3868.96     3937.75     61.71 o 
   4  15  11      103.73       77.09     16.61 o 
   5  15  11     1450.85     1442.98     38.40 o 
  -6  16  11     3290.02     3354.72     84.61 o 
  -5  16  11      333.71      332.75     34.15 o 
  -4  16  11     1847.39     1796.99     56.30 o 
  -3  16  11     1289.50     1192.68     64.33 o 
  -2  16  11     3146.46     2989.18     54.92 o 
  -1  16  11    12909.88    13577.53    151.60 o 
   0  16  11      929.17      844.47     34.64 o 
   1  16  11     3462.33     3453.34     64.98 o 
   2  16  11      735.51      749.77     55.01 o 
   3  16  11     2489.36     2436.15     43.59 o 
   4  16  11      171.69      164.65     14.33 o 
   5  16  11      460.54      442.60     33.07 o 
  -6  17  11      122.82      109.76     17.97 o 
  -5  17  11      781.24      755.71     51.17 o 
  -4  17  11     1934.11     1970.86     61.16 o 
  -3  17  11     3934.59     3946.01     63.41 o 
  -2  17  11     4977.44     5050.03    107.46 o 
  -1  17  11       80.20       68.70     13.96 o 
   0  17  11     2983.33     2913.02     49.98 o 
   1  17  11        9.20       27.18      8.07 o 
   2  17  11     8322.86     8912.87    162.93 o 
   3  17  11      432.89      410.53     24.29 o 
   4  17  11      312.68      305.59     36.15 o 
   5  17  11     1023.15      996.09     53.92 o 
  -6  18  11     2368.36     2563.53     63.11 o 
  -5  18  11      130.97      124.25     12.80 o 
  -4  18  11     1388.93     1436.78     47.30 o 
  -3  18  11      851.38      851.89     54.01 o 
  -2  18  11       11.62       32.32      6.90 o 
  -1  18  11     2272.85     2240.67     51.21 o 
   0  18  11        4.73       13.32      5.86 o 
   1  18  11     1276.02     1294.25     57.98 o 
   2  18  11        8.04       -3.88     13.48 o 
   3  18  11     3915.57     3915.76    153.78 o 
   4  18  11      484.59      487.59     31.81 o 
  -6  19  11       14.69       17.95      9.56 o 
  -5  19  11      584.87      551.01     56.38 o 
  -4  19  11     1644.48     1570.38     54.21 o 
  -3  19  11      508.27      498.87     32.57 o 
  -2  19  11      434.85      401.19     29.92 o 
  -1  19  11      189.53      156.84     18.22 o 
   0  19  11     3973.60     4177.63     79.51 o 
   1  19  11       60.49       56.18     10.42 o 
   2  19  11     6291.94     6670.07    115.20 o 
   3  19  11       11.62       15.46      4.94 o 
   4  19  11      302.19      320.25     23.41 o 
  -5  20  11      897.14      838.91     39.12 o 
  -4  20  11      501.23      426.68     32.67 o 
  -3  20  11      728.89      702.77     36.43 o 
  -2  20  11      355.85      349.53     39.21 o 
  -1  20  11     2102.32     2160.58     42.43 o 
   0  20  11        0.11        2.57     10.00 o 
   1  20  11     1741.62     1896.11     61.24 o 
   2  20  11      576.09      521.51     36.69 o 
   3  20  11     3965.25     4207.92     77.03 o 
   4  20  11       22.95       18.96      5.32 o 
  -5  21  11      811.64      738.44     27.58 o 
  -4  21  11      616.78      559.44     46.13 o 
  -3  21  11        1.01        6.86      7.11 o 
  -2  21  11      414.38      359.55     51.79 o 
  -1  21  11       22.74       10.35      5.18 o 
   0  21  11     2536.21     2691.70     64.26 o 
   1  21  11      302.18      289.13     24.38 o 
   2  21  11     2768.80     2824.85     50.05 o 
   3  21  11       56.07       33.14      9.37 o 
  -4  22  11     2403.26     2349.37     75.10 o 
  -3  22  11      853.07      849.29     63.36 o 
  -2  22  11        8.22        9.94      5.66 o 
  -1  22  11     1274.08     1256.66    155.45 o 
   0  22  11        3.35        5.30      8.62 o 
   1  22  11     1008.19      995.97     58.87 o 
   2  22  11       27.90       23.53      6.18 o 
   3  22  11     3524.40     3654.68     61.20 o 
  -4  23  11       65.34       40.81     19.65 o 
  -3  23  11      404.47      276.93     49.04 o 
  -2  23  11     2433.70     2470.32     54.45 o 
  -1  23  11      162.01      125.62     54.09 o 
   0  23  11     5766.75     6182.49    131.60 o 
   1  23  11      307.05      225.63     40.94 o 
   2  23  11     1257.63     1311.71     51.76 o 
  -3  24  11     1260.06     1354.04     82.87 o 
  -2  24  11      376.68      280.84     38.94 o 
  -1  24  11      852.36      793.95     26.18 o 
   0  24  11      154.45      127.86     21.07 o 
   1  24  11     3667.60     3784.24     99.38 o 
  -2  25  11     1829.70     1880.29     69.24 o 
  -1  25  11      557.52      492.58     45.13 o 
   0  25  11     3938.41     4091.29    150.31 o 
   1  25  11      215.54      148.27     30.58 o 
  -8   0  12       50.06       40.40     18.90 o 
  -7   0  12    10979.10    11063.25    344.32 o 
  -6   0  12      414.74      399.37     34.95 o 
  -5   0  12     1249.40     1203.56     74.77 o 
  -4   0  12    11334.09    11107.95    254.31 o 
  -3   0  12    10932.61    11420.04    184.32 o 
  -2   0  12     5539.27     5132.63     85.21 o 
  -1   0  12      727.71      835.74    141.57 o 
   0   0  12      387.27      398.98     35.44 o 
   1   0  12      329.42      422.98     35.81 o 
   2   0  12     9059.99     9308.83    155.56 o 
   3   0  12      327.83      404.84     37.46 o 
   4   0  12     2038.33     1910.33     56.74 o 
   5   0  12       38.55       50.37     11.90 o 
   6   0  12     7554.95     7020.47    209.37 o 
  -8   1  12     1424.49     1379.66     50.57 o 
  -7   1  12      933.95      735.80     78.62 o 
  -6   1  12     3281.95     3230.38     47.50 o 
  -5   1  12     7825.77     7874.02    122.07 o 
  -4   1  12     2148.34     2194.34     66.26 o 
  -3   1  12     1002.76     1046.18     53.88 o 
  -2   1  12     2638.58     2553.93     53.03 o 
  -1   1  12    14925.35    14880.83    100.91 o 
   0   1  12       90.93      105.09     12.30 o 
   1   1  12     1219.56     1212.30     46.53 o 
   2   1  12     1379.67     1373.06     79.61 o 
   3   1  12     8798.46     8689.25    114.64 o 
   4   1  12      373.14      345.90     18.09 o 
   5   1  12     6489.41     6614.52    100.49 o 
   6   1  12      531.37      566.49     40.93 o 
  -8   2  12        4.09       20.57      5.65 o 
  -7   2  12     2779.97     2875.85     94.40 o 
  -6   2  12       35.20       35.95      7.47 o 
  -5   2  12     4507.92     4373.85     83.68 o 
  -4   2  12     4005.60     3966.24     96.97 o 
  -3   2  12    11204.76    11540.96    130.14 o 
  -2   2  12     4525.36     4526.55     65.63 o 
  -1   2  12     1771.64     1618.72     41.36 o 
   0   2  12     2185.38     2262.66     25.29 o 
   1   2  12       52.01       61.28     14.55 o 
   2   2  12    16222.20    17310.97    194.73 o 
   3   2  12      305.60      366.81     22.37 o 
   4   2  12     4944.16     4832.50     92.59 o 
   5   2  12      461.12      448.11     21.70 o 
   6   2  12     5055.59     5307.36    118.68 o 
  -8   3  12     1996.38     1916.98     73.16 o 
  -7   3  12       27.17       27.07      4.72 o 
  -6   3  12     3877.54     3913.91     53.10 o 
  -5   3  12      765.77      727.67     49.33 o 
  -4   3  12    11839.79    11491.70    196.85 o 
  -3   3  12     1324.76     1086.06     85.72 o 
  -2   3  12    10435.24     9903.96    115.45 o 
  -1   3  12    13544.73    13564.87    123.19 o 
   0   3  12     1076.20     1101.26     42.15 o 
   1   3  12     6440.70     6400.78     96.21 o 
   2   3  12      666.18      657.09     55.50 o 
   3   3  12    14307.74    14441.15    155.91 o 
   4   3  12      215.89      246.46     14.42 o 
   5   3  12     3058.59     2833.64     73.20 o 
   6   3  12      993.88     1060.49    127.45 o 
  -8   4  12      134.21       83.20     36.92 o 
  -7   4  12     2832.62     2779.55     56.85 o 
  -6   4  12        0.46        3.85     13.34 o 
  -5   4  12    11672.20    12019.62    150.95 o 
  -4   4  12      124.96      112.90     20.00 o 
  -3   4  12    12412.63    12608.99    144.74 o 
  -2   4  12     6625.13     6655.07    131.07 o 
  -1   4  12     4137.04     3876.28    100.96 o 
   0   4  12    10148.17    10029.27    244.21 o 
   1   4  12     5122.80     5149.57    100.25 o 
   2   4  12    10879.85    11338.15    133.30 o 
   3   4  12        2.70        9.09      9.94 o 
   4   4  12     5841.75     5890.18    110.07 o 
   5   4  12     1230.43     1311.58     55.32 o 
   6   4  12     1546.73     1511.33     83.09 o 
  -8   5  12     2304.49     2279.53     71.26 o 
  -7   5  12        0.09       11.68      4.81 o 
  -6   5  12     1047.00     1088.12     50.87 o 
  -5   5  12      474.62      410.78     26.21 o 
  -4   5  12     3927.07     4129.86     80.98 o 
  -3   5  12     3332.39     3350.07     72.54 o 
  -2   5  12     9020.58     9305.22    109.63 o 
  -1   5  12    12780.54    13210.11    148.65 o 
   0   5  12      562.79      747.67     45.70 o 
   1   5  12    21464.32    22845.94    255.23 o 
   2   5  12       13.67       47.32     16.85 o 
   3   5  12     6897.55     7052.81     82.78 o 
   4   5  12     3361.13     3241.03     57.27 o 
   5   5  12     1832.16     1919.56     89.63 o 
   6   5  12     1427.27     1373.65    102.72 o 
  -8   6  12     1096.54     1045.40     82.98 o 
  -7   6  12     3169.84     3183.64     63.71 o 
  -6   6  12      144.18      142.67     12.68 o 
  -5   6  12     4061.32     3861.55     64.97 o 
  -4   6  12      549.69      523.86     34.12 o 
  -3   6  12     3679.41     3562.01     59.20 o 
  -2   6  12     6780.91     6897.38     83.52 o 
  -1   6  12     2325.57     2181.45     43.43 o 
   0   6  12    23759.82    23647.46    366.95 o 
   1   6  12      816.23      812.28     75.58 o 
   2   6  12     5306.15     5443.16     85.92 o 
   3   6  12      776.59      856.08     56.60 o 
   4   6  12     7745.22     7864.27    114.76 o 
   5   6  12      410.90      486.54     31.83 o 
   6   6  12      798.45      763.57     74.10 o 
  -8   7  12     4735.41     4794.29     85.77 o 
  -7   7  12       43.69       41.67     11.70 o 
  -6   7  12     2702.01     2693.17     60.63 o 
  -5   7  12      304.70      310.02     22.94 o 
  -4   7  12     3169.51     3017.16     47.36 o 
  -3   7  12     7142.68     7248.24     87.75 o 
  -2   7  12     1776.03     1646.34     31.30 o 
  -1   7  12     1059.69     1068.26     42.97 o 
   0   7  12       20.28       53.27     12.30 o 
   1   7  12     8735.92     8909.33    143.27 o 
   2   7  12     1044.87     1136.93     51.71 o 
   3   7  12     3244.52     3080.78     47.24 o 
   4   7  12      505.92      508.96     41.28 o 
   5   7  12      438.21      455.56     28.21 o 
   6   7  12      283.05      329.56     24.12 o 
  -7   8  12     3180.97     3367.47     87.56 o 
  -6   8  12     1783.26     1751.21     76.21 o 
  -5   8  12     3734.31     3573.80     64.23 o 
  -4   8  12      228.84      223.47     19.03 o 
  -3   8  12      297.90      365.45     24.76 o 
  -2   8  12     5047.85     5246.69     69.31 o 
  -1   8  12     4908.65     5135.88     69.23 o 
   0   8  12    11170.53    11680.09    132.73 o 
   1   8  12      122.69      135.50     17.52 o 
   2   8  12     1236.98     1323.09     39.88 o 
   3   8  12      400.76      500.77     23.85 o 
   4   8  12     3303.80     3296.97     84.30 o 
   5   8  12      225.70      227.68     21.09 o 
   6   8  12      432.48      412.58     29.28 o 
  -7   9  12        7.16        4.28      8.27 o 
  -6   9  12     2441.87     2493.38     44.21 o 
  -5   9  12      190.60      204.44     14.20 o 
  -4   9  12     1432.90     1445.14     62.99 o 
  -3   9  12     7707.44     8037.33    108.16 o 
  -2   9  12      115.03      126.32     12.64 o 
  -1   9  12     2608.65     2461.61     42.62 o 
   0   9  12       82.92       99.67     11.68 o 
   1   9  12     7421.46     7729.86     92.62 o 
   2   9  12     1772.02     1758.98     54.24 o 
   3   9  12     1106.84     1176.41     66.18 o 
   4   9  12      108.79      126.39     14.54 o 
   5   9  12       45.04       57.69     11.38 o 
   6   9  12      609.93      673.72     22.65 o 
  -7  10  12     5516.39     5664.17    105.07 o 
  -6  10  12      571.72      577.75     38.23 o 
  -5  10  12     2321.86     2372.79     51.73 o 
  -4  10  12      493.91      497.37     28.59 o 
  -3  10  12      517.54      530.67     39.65 o 
  -2  10  12     3285.84     3132.15     54.87 o 
  -1  10  12      917.79      918.55     46.43 o 
   0  10  12     4034.34     3954.72     64.85 o 
   1  10  12      174.14      138.09     12.71 o 
   2  10  12     1608.79     1633.50     70.53 o 
   3  10  12     1905.47     1830.94     45.83 o 
   4  10  12     2609.09     2585.20     61.56 o 
   5  10  12      552.48      556.55     29.36 o 
   6  10  12     1000.90      976.85     35.74 o 
  -7  11  12      343.23      313.29     24.10 o 
  -6  11  12     2149.51     2051.79    123.00 o 
  -5  11  12      257.95      252.74     18.04 o 
  -4  11  12     5010.73     5130.46     93.73 o 
  -3  11  12     2198.14     2241.56     47.96 o 
  -2  11  12      471.57      526.48     36.52 o 
  -1  11  12     1325.74     1330.14     36.78 o 
   0  11  12     1215.33     1246.51     53.40 o 
   1  11  12     3310.48     3296.05     64.62 o 
   2  11  12      145.25      187.18     12.73 o 
   3  11  12     1088.81     1069.47     62.70 o 
   4  11  12      493.72      480.46     33.05 o 
   5  11  12      823.22      847.86     54.75 o 
  -7  12  12     2354.22     2391.63    102.58 o 
  -6  12  12       34.32       28.01      6.95 o 
  -5  12  12      665.05      695.13     59.17 o 
  -4  12  12     1186.93     1256.32     55.52 o 
  -3  12  12     7189.93     7270.16    136.27 o 
  -2  12  12     3622.31     3590.39     69.11 o 
  -1  12  12     2716.55     2633.00     47.81 o 
   0  12  12     8426.23     8623.18    117.77 o 
   1  12  12     1309.87     1313.37     75.24 o 
   2  12  12     5058.41     5016.39    109.68 o 
   3  12  12       32.15       40.31      7.78 o 
   4  12  12     3186.32     3292.96     76.39 o 
   5  12  12     2371.57     2337.79     60.87 o 
  -7  13  12      184.60      184.18     22.36 o 
  -6  13  12     2013.51     1954.46     39.50 o 
  -5  13  12       70.95       66.86      8.60 o 
  -4  13  12     5782.37     5823.31    105.79 o 
  -3  13  12     2142.97     2070.22     47.71 o 
  -2  13  12      279.51      315.23     22.36 o 
  -1  13  12     5026.97     5092.79     79.32 o 
   0  13  12     5637.53     5757.22     90.68 o 
   1  13  12      165.12      174.24     17.50 o 
   2  13  12       90.28       92.35     14.27 o 
   3  13  12     3875.21     3987.85     78.37 o 
   4  13  12      993.39     1030.13     61.90 o 
   5  13  12      995.92     1050.85     55.86 o 
  -7  14  12      981.59     1096.85     64.15 o 
  -6  14  12      231.19      239.22     29.35 o 
  -5  14  12      714.37      691.74     51.18 o 
  -4  14  12      445.41      453.15     26.91 o 
  -3  14  12     6985.01     7063.10     77.77 o 
  -2  14  12     1319.19     1249.11     49.55 o 
  -1  14  12     3300.83     3361.54     61.21 o 
   0  14  12     2011.02     2007.56     83.36 o 
   1  14  12      398.73      423.20     23.77 o 
   2  14  12     4899.11     4997.20    109.85 o 
   3  14  12      728.44      705.49     49.80 o 
   4  14  12     2178.75     2276.51     43.65 o 
   5  14  12     2267.39     2258.28     59.02 o 
  -6  15  12     1010.82     1006.16     46.10 o 
  -5  15  12     1121.54     1075.24     42.16 o 
  -4  15  12     3159.76     3209.50     63.19 o 
  -3  15  12       76.11       76.79     13.42 o 
  -2  15  12     3068.15     3064.58     54.39 o 
  -1  15  12     4412.98     4320.80     93.53 o 
   0  15  12     2364.44     2402.13     61.50 o 
   1  15  12      892.59      940.67     52.23 o 
   2  15  12     1780.16     1828.43     94.90 o 
   3  15  12     5231.55     5184.95     93.52 o 
   4  15  12      460.61      488.34     36.81 o 
   5  15  12     1490.12     1490.36     49.86 o 
  -6  16  12       11.85        4.73      4.50 o 
  -5  16  12      170.02      173.12     19.39 o 
  -4  16  12     2156.90     2030.00     64.34 o 
  -3  16  12     6116.20     6238.43     91.60 o 
  -2  16  12     1101.92     1023.25     59.61 o 
  -1  16  12      505.95      501.63     30.64 o 
   0  16  12      845.06      869.91     49.26 o 
   1  16  12      145.67      115.53     14.33 o 
   2  16  12     7286.06     7724.25    154.57 o 
   3  16  12      394.26      424.86     26.18 o 
   4  16  12      629.38      581.17     38.51 o 
  -6  17  12     1370.75     1277.76     41.63 o 
  -5  17  12     3430.13     3284.18    101.36 o 
  -4  17  12      581.90      626.42     55.55 o 
  -3  17  12        1.50        2.64      9.54 o 
  -2  17  12     2639.97     2519.26     40.47 o 
  -1  17  12      215.27      212.93     14.45 o 
   0  17  12       81.44       86.53     11.37 o 
   1  17  12      228.97      242.04     22.59 o 
   2  17  12      657.42      667.14     47.32 o 
   3  17  12      400.39      371.11     26.55 o 
   4  17  12      199.88      216.36     24.41 o 
  -6  18  12       14.21       -2.60      6.36 o 
  -5  18  12     1016.13     1041.91     71.05 o 
  -4  18  12      807.78      773.19     62.34 o 
  -3  18  12     1805.74     1829.17     72.82 o 
  -2  18  12     1124.82     1045.28     38.94 o 
  -1  18  12        3.89       11.68      4.29 o 
   0  18  12       56.19       57.13     11.40 o 
   1  18  12       89.81       89.66     11.83 o 
   2  18  12     3847.42     3873.84     91.67 o 
   3  18  12     1212.89     1177.98     53.67 o 
   4  18  12      986.15      949.01     44.94 o 
  -5  19  12      877.03      833.08     39.20 o 
  -4  19  12       48.50       32.29     12.51 o 
  -3  19  12     1093.46     1034.60     55.83 o 
  -2  19  12      673.14      666.71     22.20 o 
  -1  19  12     1283.38     1261.51     73.24 o 
   0  19  12      425.61      405.03     28.15 o 
   1  19  12      605.50      629.80     47.51 o 
   2  19  12       32.12       26.11      7.07 o 
   3  19  12      301.09      255.49     31.11 o 
  -5  20  12     3744.33     3833.54     65.45 o 
  -4  20  12       81.84      102.43     17.26 o 
  -3  20  12      119.89      113.80     23.46 o 
  -2  20  12     2418.01     2449.05     53.43 o 
  -1  20  12      189.91      156.02     19.41 o 
   0  20  12       22.82       18.42      7.01 o 
   1  20  12      439.19      425.35     38.29 o 
   2  20  12     1392.72     1281.61     31.84 o 
   3  20  12      237.35      193.30     30.17 o 
  -4  21  12      481.75      424.62     40.96 o 
  -3  21  12      301.71      259.53     47.82 o 
  -2  21  12     1516.06     1482.45     44.08 o 
  -1  21  12      348.62      356.72     46.07 o 
   0  21  12       23.96        9.55      6.03 o 
   1  21  12     2482.18     2570.83     49.10 o 
   2  21  12        0.10        3.88      4.29 o 
   3  21  12     1210.19     1249.96     70.49 o 
  -4  22  12      231.54      204.18     31.93 o 
  -3  22  12      170.60      157.41     24.86 o 
  -2  22  12     1486.09     1423.76    100.86 o 
  -1  22  12      177.12      171.03     22.77 o 
   0  22  12     2795.41     2780.92     75.37 o 
   1  22  12      600.54      511.98     35.45 o 
   2  22  12     2398.82     2416.37     57.38 o 
  -3  23  12      328.17      316.39     35.77 o 
  -2  23  12      570.27      559.39     36.19 o 
  -1  23  12      273.18      275.39     44.87 o 
   0  23  12      126.32       78.11     21.08 o 
   1  23  12     3406.64     3403.33     69.21 o 
  -2  24  12        7.31       13.31     13.00 o 
  -1  24  12      364.73      372.89     75.38 o 
   0  24  12      961.73      937.66     71.85 o 
   1  24  12      906.56      786.99     22.04 o 
  -8   1  13       69.44       65.57     15.65 o 
  -7   1  13     1363.86     1327.97     51.50 o 
  -6   1  13      161.60      191.74     15.16 o 
  -5   1  13       17.29       21.20      8.60 o 
  -4   1  13      378.83      386.57     22.47 o 
  -3   1  13        0.27       11.95      6.98 o 
  -2   1  13      472.55      545.01     32.30 o 
  -1   1  13       17.44       34.45      7.24 o 
   0   1  13      130.13      160.13     13.89 o 
   1   1  13       47.35       69.95      9.13 o 
   2   1  13     1705.80     1479.01     43.46 o 
   3   1  13      316.17      254.88     40.05 o 
   4   1  13      374.18      430.57     22.33 o 
   5   1  13        2.78       -3.07      5.50 o 
   6   1  13       50.43       62.10     11.47 o 
  -8   2  13      424.65      404.55     45.51 o 
  -7   2  13      183.39      163.70     13.14 o 
  -6   2  13      238.96      251.41     20.65 o 
  -5   2  13        0.09       14.59      7.02 o 
  -4   2  13      958.00      867.84     48.17 o 
  -3   2  13      108.34       71.82     13.26 o 
  -2   2  13      602.50      708.42     46.04 o 
  -1   2  13        0.33       10.55      6.15 o 
   0   2  13      694.44      740.77     46.96 o 
   1   2  13     2088.79     2017.64     43.02 o 
   2   2  13        6.94      -23.78     15.85 o 
   3   2  13     2396.82     2243.54     47.22 o 
   4   2  13      189.80      192.11     21.91 o 
   5   2  13        0.18       13.46     20.97 o 
   6   2  13      176.13      194.88     26.92 o 
  -8   3  13      363.56      364.77     32.80 o 
  -7   3  13     2206.34     2187.83     33.55 o 
  -6   3  13       10.03       15.66      9.13 o 
  -5   3  13      681.07      740.45     40.68 o 
  -4   3  13        1.34        1.25     11.96 o 
  -3   3  13      135.64      165.71     11.85 o 
  -2   3  13      311.20      349.03     21.25 o 
  -1   3  13       21.37       33.30      7.51 o 
   0   3  13      229.39      263.84     18.38 o 
   1   3  13     1256.00     1156.10     49.16 o 
   2   3  13      981.04      952.00     60.15 o 
   3   3  13      521.90      467.58     45.35 o 
   4   3  13      532.20      569.28     28.50 o 
   5   3  13     1656.10     1824.06     79.65 o 
   6   3  13      123.15      120.64     13.40 o 
  -8   4  13      600.95      626.81     45.51 o 
  -7   4  13       26.89       20.43      5.67 o 
  -6   4  13       43.77       37.56      9.35 o 
  -5   4  13       67.12       70.60     11.05 o 
  -4   4  13      559.71      570.62     38.62 o 
  -3   4  13     1654.36     1632.80     38.97 o 
  -2   4  13      530.85      539.50     34.05 o 
  -1   4  13      897.01      897.84     43.85 o 
   0   4  13     4951.01     4913.42     92.85 o 
   1   4  13     3469.36     3355.56     84.42 o 
   2   4  13      299.91      262.03     22.50 o 
   3   4  13      513.94      488.43     27.19 o 
   4   4  13        3.25       -9.30      6.49 o 
   5   4  13       26.09       26.04      6.12 o 
   6   4  13       99.69      108.04     11.16 o 
  -8   5  13      425.16      454.94     35.59 o 
  -7   5  13     1559.31     1525.12     49.45 o 
  -6   5  13       40.79       45.66      8.76 o 
  -5   5  13      584.22      610.49     43.68 o 
  -4   5  13       41.92       51.71      8.45 o 
  -3   5  13     1206.64     1134.85     44.04 o 
  -2   5  13     2260.06     2163.29     63.51 o 
  -1   5  13     5622.90     5509.76     76.48 o 
   0   5  13        1.09        7.74     17.73 o 
   1   5  13       17.59       -9.43     13.94 o 
   2   5  13       21.80       29.36      6.41 o 
   3   5  13     1946.30     1926.09     55.97 o 
   4   5  13        0.53       -4.27      6.51 o 
   5   5  13     2664.88     2677.94     54.65 o 
   6   5  13      486.00      498.46     52.14 o 
  -7   6  13      360.24      352.92     29.20 o 
  -6   6  13       37.84       46.53     15.77 o 
  -5   6  13       79.71       73.61      9.80 o 
  -4   6  13      682.79      652.73     47.71 o 
  -3   6  13      494.47      508.92     27.98 o 
  -2   6  13      208.71      200.80     14.63 o 
  -1   6  13       17.93       24.92      7.68 o 
   0   6  13    16892.84    16656.21    349.64 o 
   1   6  13     1433.07     1252.14     79.67 o 
   2   6  13        0.29       -1.70     13.84 o 
   3   6  13      195.35      200.90     12.08 o 
   4   6  13     2064.38     1986.90     39.31 o 
   5   6  13      348.63      347.01     27.05 o 
   6   6  13      108.55       84.32      9.12 o 
  -7   7  13      343.81      330.96     29.71 o 
  -6   7  13      556.76      521.13     29.49 o 
  -5   7  13        9.68       11.33      4.95 o 
  -4   7  13      135.06      150.88     14.38 o 
  -3   7  13      630.21      548.44     90.25 o 
  -2   7  13      786.63      842.71     48.08 o 
  -1   7  13     2801.57     2647.70     46.47 o 
   0   7  13     1273.02     1139.66     72.01 o 
   1   7  13     1556.00     1416.81     55.41 o 
   2   7  13      280.05      295.54     19.82 o 
   3   7  13       87.34       87.07     17.16 o 
   4   7  13     1678.27     1736.63    114.87 o 
   5   7  13      621.92      661.03     43.65 o 
  -7   8  13      101.44      118.72     13.39 o 
  -6   8  13       92.44       65.13      9.93 o 
  -5   8  13      223.93      243.07     16.79 o 
  -4   8  13      823.27      778.38     40.36 o 
  -3   8  13      250.25      197.53     36.86 o 
  -2   8  13      611.79      648.67     57.79 o 
  -1   8  13      516.06      504.95     30.93 o 
   0   8  13     5919.36     5918.77    105.94 o 
   1   8  13     2176.87     1942.71     47.60 o 
   2   8  13     1007.97     1090.84     52.49 o 
   3   8  13      665.11      701.48     37.47 o 
   4   8  13       48.53       57.15      9.56 o 
   5   8  13      590.68      598.12     36.24 o 
  -7   9  13       88.07       88.16     26.74 o 
  -6   9  13      173.95      150.25     12.21 o 
  -5   9  13      962.65      966.65     55.02 o 
  -4   9  13       48.80       54.40      8.72 o 
  -3   9  13     1335.79     1300.26     44.81 o 
  -2   9  13       67.37       52.29      7.65 o 
  -1   9  13      463.18      474.69     36.86 o 
   0   9  13       19.61       17.12      6.40 o 
   1   9  13     1255.25     1152.62     62.93 o 
   2   9  13       23.63       17.86      6.89 o 
   3   9  13      155.56      187.99     12.92 o 
   4   9  13      744.18      866.38     54.85 o 
   5   9  13        3.38        1.35      5.39 o 
  -7  10  13       16.02       22.68     12.90 o 
  -6  10  13     1130.07     1164.54     46.61 o 
  -5  10  13       16.47       18.77      7.93 o 
  -4  10  13      388.65      433.09     24.75 o 
  -3  10  13     2333.31     2061.89     44.93 o 
  -2  10  13     2854.74     2669.42     41.90 o 
  -1  10  13       46.97       42.91      8.82 o 
   0  10  13      325.89      395.65     21.65 o 
   1  10  13     1884.22     1889.35     44.65 o 
   2  10  13       78.16       68.81     13.25 o 
   3  10  13      298.81      289.18     23.62 o 
   4  10  13      295.65      274.77     16.82 o 
   5  10  13      317.84      347.69     25.71 o 
  -7  11  13      263.21      276.42     34.55 o 
  -6  11  13      134.09      135.44     16.59 o 
  -5  11  13     3223.03     3197.55     74.32 o 
  -4  11  13      569.14      552.41     32.62 o 
  -3  11  13     1227.85     1128.94     48.29 o 
  -2  11  13      584.83      586.68     41.44 o 
  -1  11  13      780.05      839.01     49.91 o 
   0  11  13      914.28      935.18     44.77 o 
   1  11  13       97.57       90.31     10.54 o 
   2  11  13      348.07      392.17     22.17 o 
   3  11  13        1.05        9.05     13.56 o 
   4  11  13     1092.44     1202.04     54.43 o 
   5  11  13     2010.43     2091.28     62.41 o 
  -7  12  13        5.14       29.05      8.30 o 
  -6  12  13     3332.03     3305.02     48.54 o 
  -5  12  13     1046.61     1031.74     46.78 o 
  -4  12  13     1235.43     1194.20     39.79 o 
  -3  12  13      820.54      789.77     42.94 o 
  -2  12  13     3170.71     3033.74     48.39 o 
  -1  12  13       65.67       89.30     11.20 o 
   0  12  13     1284.58     1164.76     43.06 o 
   1  12  13     1577.97     1465.97     44.12 o 
   2  12  13      146.19      145.82     16.90 o 
   3  12  13     3031.42     2906.15     77.77 o 
   4  12  13      441.72      406.34     30.44 o 
   5  12  13       82.02       60.44      9.33 o 
  -6  13  13        8.90       13.46      9.57 o 
  -5  13  13     5341.51     5585.60     86.01 o 
  -4  13  13      436.89      467.42     26.75 o 
  -3  13  13     2506.32     2538.40     50.95 o 
  -2  13  13       57.39       70.90     11.02 o 
  -1  13  13       47.58       28.85      7.31 o 
   0  13  13     1360.77     1403.65     69.85 o 
   1  13  13      409.75      487.76     30.22 o 
   2  13  13     2539.77     2516.54     40.74 o 
   3  13  13     1068.88     1136.46     67.47 o 
   4  13  13     1071.03     1075.84     49.57 o 
   5  13  13     1392.98     1335.25     67.44 o 
  -6  14  13     2245.88     2225.12     39.74 o 
  -5  14  13      175.93      157.32     17.75 o 
  -4  14  13      746.24      835.03     53.74 o 
  -3  14  13       55.63       68.63     11.97 o 
  -2  14  13     2254.42     2249.21     44.53 o 
  -1  14  13     1337.68     1252.22     47.12 o 
   0  14  13      243.62      231.43     14.27 o 
   1  14  13     3356.80     3348.49     62.68 o 
   2  14  13        0.93       13.65     22.87 o 
   3  14  13     4382.81     4700.74     86.03 o 
   4  14  13       28.34       33.60      6.99 o 
  -6  15  13       10.53       22.28      7.27 o 
  -5  15  13     1290.60     1286.92     78.78 o 
  -4  15  13       37.47       34.28      9.88 o 
  -3  15  13      478.74      522.72     40.84 o 
  -2  15  13       36.29       32.66      9.20 o 
  -1  15  13     2723.82     2639.20     61.33 o 
   0  15  13     1122.16     1209.49     70.39 o 
   1  15  13     1075.39     1094.42     64.35 o 
   2  15  13     9268.49     9651.28    292.65 o 
   3  15  13      470.74      475.21     31.43 o 
   4  15  13     1300.92     1378.73     46.91 o 
  -6  16  13      877.96      909.55     59.87 o 
  -5  16  13      164.78      162.48     15.57 o 
  -4  16  13     2350.65     2339.61     85.59 o 
  -3  16  13      830.21      847.60     73.02 o 
  -2  16  13     1266.19     1265.74     43.42 o 
  -1  16  13     2104.48     2114.50     38.40 o 
   0  16  13     1337.75     1417.42     45.70 o 
   1  16  13     2599.37     2523.23     61.08 o 
   2  16  13       31.84       17.87      5.75 o 
   3  16  13     3925.89     4067.92     80.61 o 
   4  16  13      364.43      341.36     25.73 o 
  -6  17  13      206.61      194.66     19.06 o 
  -5  17  13     1280.58     1202.88    117.15 o 
  -4  17  13       58.31       22.40      5.46 o 
  -3  17  13     2598.79     2670.19     63.35 o 
  -2  17  13       21.86       20.90     11.36 o 
  -1  17  13     3411.39     3546.03     85.26 o 
   0  17  13      770.33      789.04     49.31 o 
   1  17  13      143.91      171.12     15.57 o 
   2  17  13     9092.20     9700.74    317.18 o 
   3  17  13      528.99      526.49     29.50 o 
   4  17  13      505.61      522.74     34.78 o 
  -5  18  13      147.97      141.91     17.70 o 
  -4  18  13     4754.31     4779.44     89.72 o 
  -3  18  13       20.21        9.98      7.64 o 
  -2  18  13      179.08      198.07     21.07 o 
  -1  18  13     1925.25     1965.54     34.82 o 
   0  18  13     1374.19     1363.98     45.83 o 
   1  18  13     1377.80     1357.76     67.39 o 
   2  18  13      568.74      545.50     39.48 o 
   3  18  13     2122.97     2134.85     69.05 o 
  -5  19  13      155.72      140.53     15.98 o 
  -4  19  13      431.73      406.57     34.10 o 
  -3  19  13     2085.81     2054.06     77.87 o 
  -2  19  13     1712.07     1690.73     59.68 o 
  -1  19  13      723.83      633.43     42.07 o 
   0  19  13     1385.15     1395.20     50.50 o 
   1  19  13       24.64       15.58      6.66 o 
   2  19  13     2152.59     2184.39     55.96 o 
   3  19  13      573.58      512.29     34.61 o 
  -4  20  13     1716.12     1670.41     57.43 o 
  -3  20  13     1573.21     1508.78     55.84 o 
  -2  20  13        3.19       33.93     12.49 o 
  -1  20  13     1226.99     1188.68     68.85 o 
   0  20  13     1158.45     1157.84     34.96 o 
   1  20  13     1289.63     1277.27     32.36 o 
   2  20  13        2.00       12.57      6.09 o 
  -4  21  13      188.38      106.24     46.19 o 
  -3  21  13      971.44      780.73     63.84 o 
  -2  21  13     2654.09     2621.43     46.03 o 
  -1  21  13     1403.82     1329.21     60.78 o 
   0  21  13     1169.60     1156.61     80.45 o 
   1  21  13      941.56      895.26     31.58 o 
   2  21  13      143.44      127.44     19.90 o 
  -3  22  13     3496.53     3500.26     80.83 o 
  -2  22  13      111.98       87.32     26.47 o 
  -1  22  13      525.15      432.80     52.67 o 
   0  22  13     1440.01     1408.88     46.83 o 
   1  22  13     1577.25     1456.43     61.31 o 
  -2  23  13     1142.11     1123.79    118.52 o 
  -1  23  13     1844.29     1913.85     72.87 o 
   0  23  13     2366.85     2434.12    167.91 o 
  -7   0  14     2984.35     2960.02     75.05 o 
  -6   0  14     3895.68     3774.69     81.39 o 
  -5   0  14    12247.84    12332.63    171.49 o 
  -4   0  14      384.49      405.95     34.96 o 
  -3   0  14     3772.42     3865.94    104.34 o 
  -2   0  14     1071.34     1093.59     62.70 o 
  -1   0  14      154.51      184.03     17.30 o 
   0   0  14     1900.01     1854.55     53.01 o 
   1   0  14      416.04      457.20     40.97 o 
   2   0  14     7886.93     8265.13    142.26 o 
   3   0  14     1234.25     1416.04     75.68 o 
   4   0  14      308.51      297.07     23.40 o 
   5   0  14     1441.02     1678.49     98.63 o 
  -7   1  14      758.09      735.99     46.31 o 
  -6   1  14     4011.41     3832.76     63.35 o 
  -5   1  14      187.64      195.22     16.90 o 
  -4   1  14    17604.21    18283.31    195.03 o 
  -3   1  14     1727.09     1450.57     38.29 o 
  -2   1  14     1957.80     1873.98     36.99 o 
  -1   1  14     8881.31     9009.36    109.27 o 
   0   1  14     2448.57     2335.34     42.38 o 
   1   1  14     3818.06     3890.15     77.81 o 
   2   1  14     4688.91     4648.58     91.99 o 
   3   1  14     5798.25     5968.59     81.59 o 
   4   1  14      765.88      736.40     36.59 o 
   5   1  14     1330.13     1307.81     99.30 o 
  -7   2  14     1634.08     1662.85     43.88 o 
  -6   2  14     4381.00     4247.42     69.75 o 
  -5   2  14     8502.92     8533.77     94.37 o 
  -4   2  14      161.77      161.78     15.04 o 
  -3   2  14     4419.25     4158.36     83.80 o 
  -2   2  14      351.51      443.14     25.60 o 
  -1   2  14     1496.23     1406.69     77.67 o 
   0   2  14     1933.54     1919.61     42.87 o 
   1   2  14     1704.72     1605.43     46.11 o 
   2   2  14    12420.58    12703.35    147.50 o 
   3   2  14     1758.55     1719.45    100.45 o 
   4   2  14      582.06      610.37     30.11 o 
   5   2  14     1151.15     1168.79     71.35 o 
  -7   3  14       82.23       94.62     10.77 o 
  -6   3  14     2788.63     2594.49     65.93 o 
  -5   3  14     1079.68      957.10     49.11 o 
  -4   3  14     3360.56     3171.92     67.36 o 
  -3   3  14       14.89       26.43      8.15 o 
  -2   3  14     5549.70     5364.95     97.75 o 
  -1   3  14      807.24      910.67     54.60 o 
   0   3  14     1523.74     1499.36     60.15 o 
   1   3  14     4134.88     4067.09     79.63 o 
   2   3  14     5272.07     5390.44     86.11 o 
   3   3  14    10799.10    11003.39    117.18 o 
   4   3  14      255.97      273.50     16.65 o 
   5   3  14     3326.24     3145.03     74.57 o 
  -7   4  14      550.66      562.93     28.35 o 
  -6   4  14      455.33      436.14     28.75 o 
  -5   4  14     1285.72     1277.03     55.47 o 
  -4   4  14      489.49      494.42     29.06 o 
  -3   4  14     4490.15     4308.32     84.16 o 
  -2   4  14      190.48      243.55     20.95 o 
  -1   4  14     7903.06     7871.33    102.38 o 
   0   4  14      899.95      958.73    103.14 o 
   1   4  14     4454.21     4376.31     84.29 o 
   2   4  14     6417.81     6358.97     71.99 o 
   3   4  14       91.23      149.23     15.24 o 
   4   4  14     4931.72     5073.04     83.39 o 
   5   4  14       55.82       46.98      9.98 o 
  -7   5  14      182.50      176.77     14.53 o 
  -6   5  14      898.52      848.75     41.58 o 
  -5   5  14     1422.68     1268.80     39.13 o 
  -4   5  14     3133.10     3047.14     46.18 o 
  -3   5  14      119.25      120.90     13.62 o 
  -2   5  14    15654.39    16401.26    225.69 o 
  -1   5  14        7.92       29.19     14.67 o 
   0   5  14    13505.88    13559.65    147.97 o 
   1   5  14     5714.43     5536.74    103.90 o 
   2   5  14     1739.08     1644.87     38.61 o 
   3   5  14     6128.77     6345.67     89.98 o 
   4   5  14      370.29      451.32     22.17 o 
   5   5  14     5273.65     5572.97    111.15 o 
  -7   6  14      361.44      396.98     28.21 o 
  -6   6  14       31.16       29.13      6.06 o 
  -5   6  14     1641.99     1561.82     47.27 o 
  -4   6  14     1055.85     1069.11     60.29 o 
  -3   6  14     5224.11     5213.01     82.09 o 
  -2   6  14      600.58      692.10     50.81 o 
  -1   6  14     2992.55     3090.60     47.67 o 
   0   6  14     1375.88     1332.70    101.46 o 
   1   6  14     9487.53     9678.77    107.90 o 
   2   6  14     1539.61     1539.06     57.51 o 
   3   6  14       21.66       27.37     10.86 o 
   4   6  14     7568.48     7908.28    120.03 o 
   5   6  14       30.27       52.59     12.04 o 
  -7   7  14      768.13      747.46     55.40 o 
  -6   7  14     3209.19     3174.28     86.60 o 
  -5   7  14      568.84      629.87     39.82 o 
  -4   7  14     4248.94     4121.69     79.73 o 
  -3   7  14     2072.68     1864.01     65.29 o 
  -2   7  14     8176.95     8313.83     94.92 o 
  -1   7  14       30.39       49.13      8.70 o 
   0   7  14    10920.36    10924.90    122.45 o 
   1   7  14     4221.11     4177.58    115.45 o 
   2   7  14     1351.74     1370.33     50.75 o 
   3   7  14     1545.77     1583.18     67.31 o 
   4   7  14      111.24      159.22     14.71 o 
   5   7  14     3289.73     3417.04     61.16 o 
  -7   8  14      651.57      626.50     45.81 o 
  -6   8  14        6.07        9.60      7.84 o 
  -5   8  14     5752.89     5645.99     84.46 o 
  -4   8  14       23.50       30.05     11.52 o 
  -3   8  14    15144.72    15189.17    203.41 o 
  -2   8  14     2239.41     2222.97     48.96 o 
  -1   8  14     4714.71     4591.51     88.25 o 
   0   8  14       13.25       32.35      9.93 o 
   1   8  14     9569.93     9520.17    108.49 o 
   2   8  14       11.00       25.93      6.94 o 
   3   8  14      132.86      141.42     14.03 o 
   4   8  14     1371.25     1467.95     66.22 o 
   5   8  14      335.57      366.36     20.80 o 
  -7   9  14     1855.68     1932.63     90.70 o 
  -6   9  14     3983.51     4208.96     81.68 o 
  -5   9  14      173.69      187.66     14.00 o 
  -4   9  14     6228.27     6143.69    108.85 o 
  -3   9  14     6430.16     6066.83    130.77 o 
  -2   9  14     6744.32     6884.73     99.32 o 
  -1   9  14       10.57        5.17      9.36 o 
   0   9  14     5364.58     5338.20     83.78 o 
   1   9  14     1297.72     1292.80     60.57 o 
   2   9  14       49.79       68.41     10.53 o 
   3   9  14      319.98      351.86     24.21 o 
   4   9  14       82.51      126.37     11.32 o 
   5   9  14     1748.52     1833.79     72.49 o 
  -7  10  14     1561.62     1477.49    117.84 o 
  -6  10  14       23.65       20.26      5.07 o 
  -5  10  14      285.32      302.83     22.63 o 
  -4  10  14      366.67      340.19     26.17 o 
  -3  10  14     7900.34     7895.27     83.29 o 
  -2  10  14     4037.43     3741.72     55.69 o 
  -1  10  14     2641.71     2620.30     44.92 o 
   0  10  14      427.47      456.61     25.88 o 
   1  10  14      964.71     1022.49     59.65 o 
   2  10  14      867.66      885.09     49.44 o 
   3  10  14       39.43       43.94      9.84 o 
   4  10  14     2555.80     2624.11     56.17 o 
   5  10  14       32.65       18.85     12.83 o 
  -7  11  14     1820.53     1909.01     59.22 o 
  -6  11  14      859.23      832.38     44.48 o 
  -5  11  14      110.41       82.83     11.56 o 
  -4  11  14     5969.49     6062.80    119.31 o 
  -3  11  14     1897.98     1817.76     41.92 o 
  -2  11  14     3120.30     3037.54     51.34 o 
  -1  11  14     1860.54     1768.40     37.66 o 
   0  11  14     8382.72     8481.01    102.35 o 
   1  11  14     1895.19     1758.28     44.63 o 
   2  11  14        8.22       14.08      6.89 o 
   3  11  14      478.13      496.93     23.51 o 
   4  11  14      493.62      444.20     29.71 o 
  -6  12  14      335.71      287.99     31.20 o 
  -5  12  14      349.12      385.99     22.65 o 
  -4  12  14      571.76      578.56     33.75 o 
  -3  12  14     6141.23     6173.61     84.68 o 
  -2  12  14      570.66      601.68     37.00 o 
  -1  12  14     6302.94     6574.32     70.10 o 
   0  12  14      624.99      711.86     40.93 o 
   1  12  14     2866.87     2855.00     65.13 o 
   2  12  14     1271.02     1284.46     53.90 o 
   3  12  14     1066.68     1181.06     60.56 o 
   4  12  14     1602.04     1558.33     78.47 o 
  -6  13  14      323.54      356.61     36.10 o 
  -5  13  14      509.91      489.30     31.29 o 
  -4  13  14     2954.99     2972.10     58.55 o 
  -3  13  14      498.85      567.39     32.40 o 
  -2  13  14     1922.86     1965.29     43.56 o 
  -1  13  14     1162.95     1244.11     72.72 o 
   0  13  14     5668.27     5914.22     88.04 o 
   1  13  14     1890.15     1875.28     47.09 o 
   2  13  14     1451.45     1681.35     78.57 o 
   3  13  14     2663.64     2799.66     85.71 o 
   4  13  14      192.62      230.23     27.02 o 
  -6  14  14     1479.31     1472.30     79.12 o 
  -5  14  14      617.68      586.64     35.29 o 
  -4  14  14       61.68       57.00      9.85 o 
  -3  14  14     1834.96     1822.38     44.77 o 
  -2  14  14      138.93      155.73     11.40 o 
  -1  14  14     5440.76     5450.98     72.28 o 
   0  14  14      109.03      148.76     11.26 o 
   1  14  14     3695.98     3674.07     58.91 o 
   2  14  14     4241.19     4448.33     93.30 o 
   3  14  14     1631.36     1514.19     60.84 o 
   4  14  14     1993.37     2016.36     73.24 o 
  -6  15  14      552.15      586.23     41.90 o 
  -5  15  14      180.33      167.41     16.78 o 
  -4  15  14     3419.08     3451.63     70.10 o 
  -3  15  14      941.80     1088.68     53.73 o 
  -2  15  14     1940.44     1794.98     46.29 o 
  -1  15  14      630.65      633.90     41.78 o 
   0  15  14     1234.43     1180.42     58.56 o 
   1  15  14     2050.38     2127.60     49.19 o 
   2  15  14     2723.14     2451.54     37.42 o 
   3  15  14     1680.68     1736.85     77.54 o 
   4  15  14      132.12      126.48     16.39 o 
  -5  16  14     2604.42     2734.62     65.84 o 
  -4  16  14       97.47       97.44     11.68 o 
  -3  16  14      596.51      653.52     51.47 o 
  -2  16  14      384.96      426.00     35.07 o 
  -1  16  14     1086.60     1033.10     44.97 o 
   0  16  14      572.29      580.67     46.00 o 
   1  16  14      614.50      611.23     38.95 o 
   2  16  14     4262.51     4282.35     78.36 o 
   3  16  14     1078.83     1122.52     60.90 o 
  -5  17  14        8.48       25.91      7.74 o 
  -4  17  14     3355.23     3477.01     83.01 o 
  -3  17  14        1.60       -2.02      5.37 o 
  -2  17  14      244.83      279.06     29.53 o 
  -1  17  14     1270.85     1284.73     96.42 o 
   0  17  14       15.45       14.92      5.94 o 
   1  17  14      684.66      682.60     49.51 o 
   2  17  14      693.05      661.01     39.91 o 
   3  17  14     2370.33     2547.39     67.79 o 
  -5  18  14     2739.55     2639.35     66.79 o 
  -4  18  14      301.84      269.91     36.52 o 
  -3  18  14      264.10      294.86     37.20 o 
  -2  18  14       13.58       16.82      6.79 o 
  -1  18  14      705.48      735.42     51.62 o 
   0  18  14     1205.91     1211.03     48.11 o 
   1  18  14       14.22       10.44     12.71 o 
   2  18  14      741.94      694.15     54.26 o 
   3  18  14        3.82        9.12      6.36 o 
  -4  19  14     1018.23      952.32     74.95 o 
  -3  19  14       30.84       15.70      7.25 o 
  -2  19  14     1189.92     1213.44     53.45 o 
  -1  19  14      560.65      528.18     33.94 o 
   0  19  14        6.44       31.80      8.88 o 
   1  19  14      272.87      219.73     24.81 o 
   2  19  14      696.02      712.34     36.06 o 
  -4  20  14        5.60       15.82     10.04 o 
  -3  20  14       80.15       99.00     14.41 o 
  -2  20  14       97.57       79.42     12.84 o 
  -1  20  14      495.35      469.44     64.92 o 
   0  20  14     1349.76     1317.15     85.74 o 
   1  20  14      450.93      458.22     35.45 o 
   2  20  14      352.51      289.78     27.22 o 
  -3  21  14       21.50       18.74      6.59 o 
  -2  21  14     1836.00     1852.29     61.01 o 
  -1  21  14      303.19      250.06     32.51 o 
   0  21  14      195.17      154.18     24.92 o 
   1  21  14      958.11      960.48     60.36 o 
  -2  22  14      217.32      171.94     38.71 o 
  -1  22  14      626.62      554.51     57.97 o 
   0  22  14     1168.49     1029.91     52.12 o 
  -7   1  15       55.69       38.16      6.65 o 
  -6   1  15       67.20       57.53     15.47 o 
  -5   1  15     1915.15     1810.24     68.24 o 
  -4   1  15       35.82       30.48      7.76 o 
  -3   1  15      754.27      727.32     49.21 o 
  -2   1  15      154.08      169.38     14.04 o 
  -1   1  15        3.85       13.28      6.09 o 
   0   1  15     1027.16      968.65     44.64 o 
   1   1  15      431.37      552.51     31.35 o 
   2   1  15        2.31      -18.09     12.06 o 
   3   1  15       73.88       60.55     12.25 o 
   4   1  15      139.58      156.90     14.44 o 
   5   1  15        9.43        6.21      5.14 o 
  -7   2  15      859.90      847.74     38.91 o 
  -6   2  15      266.33      267.41     20.98 o 
  -5   2  15     4022.99     3785.13     57.43 o 
  -4   2  15     2796.08     2632.23     53.65 o 
  -3   2  15       26.08       16.58      5.13 o 
  -2   2  15      283.88      274.19     23.53 o 
  -1   2  15      151.92      139.82     19.05 o 
   0   2  15     1530.58     1384.59     66.90 o 
   1   2  15     1133.09     1070.36     70.59 o 
   2   2  15        1.69        8.39     16.18 o 
   3   2  15      215.44      203.98     17.65 o 
   4   2  15      307.40      353.64     22.90 o 
   5   2  15       63.17       56.66      7.50 o 
  -7   3  15       93.32       62.88      8.55 o 
  -6   3  15      384.26      366.42     30.50 o 
  -5   3  15       89.51       92.30     12.73 o 
  -4   3  15       28.29       27.70      8.00 o 
  -3   3  15     1068.68     1061.18     47.65 o 
  -2   3  15     5417.92     5242.02     82.02 o 
  -1   3  15     2089.59     2008.52     55.13 o 
   0   3  15       62.45      123.48     33.22 o 
   1   3  15       52.39       38.94      8.05 o 
   2   3  15     1099.93      976.76     46.12 o 
   3   3  15       38.62        9.18      9.66 o 
   4   3  15        0.91        5.09      5.32 o 
   5   3  15      120.33      134.86     13.52 o 
  -7   4  15      635.60      612.82     39.04 o 
  -6   4  15       44.19       44.25      6.51 o 
  -5   4  15     1097.56     1137.99     52.56 o 
  -4   4  15     1518.07     1458.93     36.55 o 
  -3   4  15        7.27       14.80      4.90 o 
  -2   4  15      448.02      496.19     30.75 o 
  -1   4  15     1031.64     1082.32     53.10 o 
   0   4  15      248.38      251.22     22.37 o 
   1   4  15       32.81       32.46     13.83 o 
   2   4  15      375.10      426.74     27.26 o 
   3   4  15     1168.35     1093.68     53.03 o 
   4   4  15       15.38        8.79      9.48 o 
   5   4  15     2632.80     3015.24     81.69 o 
  -7   5  15       34.35       42.99      7.40 o 
  -6   5  15       21.42       38.14      6.20 o 
  -5   5  15      129.29      133.99     17.18 o 
  -4   5  15        3.41       50.87     11.53 o 
  -3   5  15     1815.64     1653.35     36.66 o 
  -2   5  15     1177.20     1194.60     64.58 o 
  -1   5  15     1973.55     1819.22     49.34 o 
   0   5  15     3651.27     3514.57     75.08 o 
   1   5  15      114.11       97.02     16.50 o 
   2   5  15      526.96      550.22     30.24 o 
   3   5  15        5.06      -15.05     11.28 o 
   4   5  15     1072.98     1130.24     43.37 o 
   5   5  15       29.39       20.54      9.84 o 
  -7   6  15       98.94       90.43     10.26 o 
  -6   6  15      674.32      603.84     29.04 o 
  -5   6  15      283.05      249.14     20.14 o 
  -4   6  15       16.86       24.13      7.50 o 
  -3   6  15      187.11      164.08     18.74 o 
  -2   6  15     2352.54     2220.97     53.84 o 
  -1   6  15      452.07      436.30     24.52 o 
   0   6  15     4161.32     3991.04     77.64 o 
   1   6  15      143.03       82.71     10.80 o 
   2   6  15      135.48      117.29     17.36 o 
   3   6  15      466.88      500.65     23.71 o 
   4   6  15      524.49      585.30     27.66 o 
   5   6  15     3150.00     3330.35     65.51 o 
  -7   7  15      116.21      102.58      9.98 o 
  -6   7  15       27.88       28.10      6.24 o 
  -5   7  15       26.55       29.98      8.01 o 
  -4   7  15      358.73      319.14     27.32 o 
  -3   7  15      983.45      867.95     30.16 o 
  -2   7  15        1.51       13.31     15.72 o 
  -1   7  15       98.40       85.79     10.74 o 
   0   7  15      782.08      642.22     93.22 o 
   1   7  15      853.93      836.30     51.21 o 
   2   7  15      295.52      302.12     21.12 o 
   3   7  15      330.64      321.63     18.35 o 
   4   7  15     1820.58     1845.00    120.03 o 
   5   7  15      370.41      439.32     29.47 o 
  -7   8  15       58.92       52.39     28.25 o 
  -6   8  15      706.89      764.57     35.84 o 
  -5   8  15      245.56      255.40     19.79 o 
  -4   8  15      191.66      184.78     14.53 o 
  -3   8  15      562.92      518.18     35.34 o 
  -2   8  15      671.90      689.78     40.09 o 
  -1   8  15       22.37        9.91      8.17 o 
   0   8  15     2131.44     1960.79     65.48 o 
   1   8  15       23.06       -5.09      9.07 o 
   2   8  15      495.78      487.94     23.02 o 
   3   8  15      505.87      536.16     26.66 o 
   4   8  15      510.16      531.57     34.12 o 
  -6   9  15       18.10       16.35      6.16 o 
  -5   9  15      171.32      170.00     13.20 o 
  -4   9  15       75.72       78.43     14.91 o 
  -3   9  15     2594.47     2402.21     50.44 o 
  -2   9  15       84.90       96.86     11.39 o 
  -1   9  15      640.67      657.75     38.58 o 
   0   9  15     5481.19     5307.51     97.60 o 
   1   9  15     2382.04     2194.16     45.66 o 
   2   9  15       73.22       78.86      9.98 o 
   3   9  15      139.07      132.78     13.38 o 
   4   9  15      218.33      246.72     35.43 o 
  -6  10  15     1568.95     1561.07     63.92 o 
  -5  10  15     1326.94     1332.90     57.87 o 
  -4  10  15      223.92      230.18     17.17 o 
  -3  10  15       24.13       39.28     15.48 o 
  -2  10  15     2904.78     2668.98     55.43 o 
  -1  10  15       48.49       52.25     11.67 o 
   0  10  15      234.42      234.38     15.80 o 
   1  10  15      907.14     1088.81     53.67 o 
   2  10  15      734.64      817.92     50.07 o 
   3  10  15      211.09      283.38     23.58 o 
   4  10  15      563.70      636.91     37.52 o 
  -6  11  15     1621.68     1672.64     78.61 o 
  -5  11  15     3074.82     3092.15     93.57 o 
  -4  11  15       97.37       89.02     10.46 o 
  -3  11  15      826.91      914.58     58.08 o 
  -2  11  15      149.54      140.08     14.88 o 
  -1  11  15       73.20       64.81      9.39 o 
   0  11  15     4796.94     4630.26     86.08 o 
   1  11  15      254.92      273.61     19.31 o 
   2  11  15       21.47        8.62      5.64 o 
   3  11  15       18.80       32.60      8.04 o 
   4  11  15       10.70       23.79      7.08 o 
  -6  12  15     1074.70     1001.95     37.19 o 
  -5  12  15     3546.87     3616.73     97.32 o 
  -4  12  15      371.00      405.17     23.11 o 
  -3  12  15        0.04       10.62      6.11 o 
  -2  12  15     2721.92     2705.73     40.50 o 
  -1  12  15     1471.43     1468.63     63.08 o 
   0  12  15      255.44      293.85     20.61 o 
   1  12  15       63.06       41.06      7.11 o 
   2  12  15     1794.31     1919.14    138.50 o 
   3  12  15      852.13      889.27     52.83 o 
   4  12  15      364.70      330.43     20.73 o 
  -6  13  15     1826.74     1898.55    107.38 o 
  -5  13  15     2092.74     2001.03     47.20 o 
  -4  13  15       96.81       76.19     10.03 o 
  -3  13  15       10.40       18.66      7.44 o 
  -2  13  15       89.83       88.13     13.52 o 
  -1  13  15     1976.30     1960.40     50.08 o 
   0  13  15     1672.87     1641.29     58.10 o 
   1  13  15     2151.93     2110.53     42.33 o 
   2  13  15      146.63      139.99     13.54 o 
   3  13  15      384.41      405.41     24.07 o 
   4  13  15        6.56        9.44      7.25 o 
  -6  14  15      233.73      234.14     22.37 o 
  -5  14  15     1827.93     1762.13     50.45 o 
  -4  14  15     1111.17     1048.18     46.87 o 
  -3  14  15      123.13      144.68     15.17 o 
  -2  14  15      582.37      563.32     31.63 o 
  -1  14  15      673.35      775.74     49.26 o 
   0  14  15      281.11      282.52     19.23 o 
   1  14  15       10.11       -1.36      9.51 o 
   2  14  15     2394.37     2356.12     45.92 o 
   3  14  15     1635.48     1726.50     76.44 o 
  -5  15  15      167.38      136.30     28.39 o 
  -4  15  15       84.17       92.80     11.74 o 
  -3  15  15       40.30       37.96      6.33 o 
  -2  15  15      308.78      303.17     18.37 o 
  -1  15  15     2772.95     2774.38     88.36 o 
   0  15  15      814.24      892.43     59.88 o 
   1  15  15      723.52      719.90     59.36 o 
   2  15  15      679.26      754.92     46.78 o 
   3  15  15     1772.45     1834.74     61.29 o 
  -5  16  15      425.51      410.21     38.33 o 
  -4  16  15      659.32      654.15     45.39 o 
  -3  16  15      983.19      901.53     52.95 o 
  -2  16  15      515.72      496.36     32.60 o 
  -1  16  15        0.14       10.11      7.57 o 
   0  16  15     2464.17     2471.48     37.34 o 
   1  16  15      289.44      272.73     33.12 o 
   2  16  15     5443.59     5709.05    103.80 o 
   3  16  15     1159.89     1122.06     51.24 o 
  -5  17  15      954.04      895.34     73.09 o 
  -4  17  15      226.05      190.76     23.93 o 
  -3  17  15      262.48      274.17     35.21 o 
  -2  17  15      493.34      471.62     47.42 o 
  -1  17  15     3136.00     3135.90     78.71 o 
   0  17  15       77.01       64.01     18.46 o 
   1  17  15     1119.06     1122.54     51.48 o 
   2  17  15      643.66      617.72     38.52 o 
  -4  18  15     2708.53     2728.47     63.71 o 
  -3  18  15      732.50      721.18     47.36 o 
  -2  18  15      879.67      852.87     64.34 o 
  -1  18  15       14.53       14.73     17.83 o 
   0  18  15     1812.04     1877.38     73.42 o 
   1  18  15       95.81       68.11     10.45 o 
   2  18  15      961.42      996.96     53.65 o 
  -4  19  15      220.21      155.08     20.94 o 
  -3  19  15     1444.59     1478.68     41.62 o 
  -2  19  15        0.94        9.09      5.87 o 
  -1  19  15     4048.91     4161.53     80.05 o 
   0  19  15      146.97      140.85     14.36 o 
   1  19  15      304.77      311.95     22.42 o 
  -3  20  15        0.54       17.71      7.17 o 
  -2  20  15     2795.49     2813.73     66.28 o 
  -1  20  15      133.01      106.24     12.54 o 
   0  20  15      934.91      897.71     67.24 o 
   1  20  15     1287.26     1225.62     45.60 o 
  -2  21  15      459.85      399.45     34.42 o 
  -1  21  15     1560.94     1485.87     69.25 o 
   0  21  15       33.34       17.23      9.50 o 
  -7   0  16      479.90      395.86     36.78 o 
  -6   0  16     3270.56     3163.48     78.07 o 
  -5   0  16     5839.59     5650.33    123.19 o 
  -4   0  16     3328.14     3094.81     62.56 o 
  -3   0  16     5043.94     4939.90    133.37 o 
  -2   0  16      861.46      926.09     78.57 o 
  -1   0  16    22905.25    22934.17    431.18 o 
   0   0  16     5728.76     5349.28    239.54 o 
   1   0  16      757.70      733.82     99.28 o 
   2   0  16      216.95      263.37     30.02 o 
   3   0  16     2374.81     2488.69     52.82 o 
   4   0  16      139.25      136.67     18.86 o 
  -7   1  16     2406.98     2396.86     99.11 o 
  -6   1  16        5.50       20.76      8.55 o 
  -5   1  16     3949.35     3779.46     91.50 o 
  -4   1  16     6909.34     6707.14     86.17 o 
  -3   1  16      403.26      437.26     27.52 o 
  -2   1  16     2201.47     2090.05     49.49 o 
  -1   1  16       85.10      174.29     22.40 o 
   0   1  16     6198.90     6282.70     70.79 o 
   1   1  16      712.07      839.37     49.26 o 
   2   1  16     5150.37     5510.27     84.46 o 
   3   1  16       85.65      122.37     14.93 o 
   4   1  16        9.62       26.19      6.88 o 
  -7   2  16      384.59      370.05     21.64 o 
  -6   2  16     4531.15     4408.38     72.26 o 
  -5   2  16     1483.48     1370.37     64.43 o 
  -4   2  16      578.30      597.24     42.10 o 
  -3   2  16     1038.00     1015.72     52.59 o 
  -2   2  16      472.73      510.85     36.06 o 
  -1   2  16    13012.18    13198.01    131.97 o 
   0   2  16      658.52      755.47     42.54 o 
   1   2  16     4817.43     4713.81    127.09 o 
   2   2  16      221.20      240.53     16.48 o 
   3   2  16     2473.71     2530.88     51.05 o 
   4   2  16     1255.62     1244.93     50.52 o 
  -7   3  16     3164.56     3047.77     49.87 o 
  -6   3  16      400.04      354.05     26.86 o 
  -5   3  16     4685.66     4489.30     74.25 o 
  -4   3  16     2638.98     2479.77     39.27 o 
  -3   3  16     1297.45     1130.70     84.96 o 
  -2   3  16     3400.00     3066.75     46.34 o 
  -1   3  16     4093.78     3767.00     62.83 o 
   0   3  16    11460.97    11650.03    144.82 o 
   1   3  16      115.68      153.92     27.80 o 
   2   3  16     5980.20     6253.19     79.93 o 
   3   3  16      224.64      308.58     17.70 o 
   4   3  16     1110.21     1173.19     39.42 o 
  -7   4  16      383.74      327.32     22.94 o 
  -6   4  16     3442.26     3320.61     52.11 o 
  -5   4  16     2186.66     1990.53     50.97 o 
  -4   4  16     1071.72     1049.48     50.71 o 
  -3   4  16     1810.89     1757.43     43.33 o 
  -2   4  16     1691.90     1529.25     43.85 o 
  -1   4  16     6896.62     6701.26     77.35 o 
   0   4  16      894.65     1021.47     67.10 o 
   1   4  16     5686.12     5772.14     93.01 o 
   2   4  16       99.71      146.54     26.04 o 
   3   4  16     4476.70     4812.41     84.31 o 
   4   4  16     1949.17     2023.29     83.59 o 
  -7   5  16      576.44      559.20     35.12 o 
  -6   5  16      491.01      449.50     28.02 o 
  -5   5  16     1018.38     1027.51     68.08 o 
  -4   5  16      570.70      548.64     34.43 o 
  -3   5  16      489.65      523.86     34.46 o 
  -2   5  16      460.06      537.61     29.99 o 
  -1   5  16     3677.91     3451.55     62.89 o 
   0   5  16     5803.93     5838.51     74.39 o 
   1   5  16        6.11       26.99      8.42 o 
   2   5  16     2575.76     2550.39     54.34 o 
   3   5  16     2184.34     2268.09     34.13 o 
   4   5  16     5323.34     5724.57     91.90 o 
  -6   6  16      520.82      522.76     33.93 o 
  -5   6  16     1703.41     1588.37     54.82 o 
  -4   6  16     1039.57     1076.23     54.44 o 
  -3   6  16     3880.34     3762.23     56.30 o 
  -2   6  16     1077.30     1070.81     61.15 o 
  -1   6  16     3380.88     3233.66     53.26 o 
   0   6  16       20.64       28.90      8.15 o 
   1   6  16     4915.07     5008.38     67.65 o 
   2   6  16     1258.99     1299.57     58.80 o 
   3   6  16     3878.07     3931.70     89.83 o 
   4   6  16     1911.78     2039.76     69.08 o 
  -6   7  16     2534.79     2529.96     84.31 o 
  -5   7  16     1927.51     1969.00     56.13 o 
  -4   7  16     2686.18     2602.53     45.87 o 
  -3   7  16      482.62      517.67     31.27 o 
  -2   7  16     3063.08     3022.01     56.31 o 
  -1   7  16       90.96       84.63     10.56 o 
   0   7  16     4057.30     3843.89     94.31 o 
   1   7  16      384.37      344.40     30.67 o 
   2   7  16     1342.19     1386.56     74.24 o 
   3   7  16      414.85      427.79     31.31 o 
   4   7  16     5306.35     5379.36     79.79 o 
  -6   8  16     1184.38     1208.90     48.72 o 
  -5   8  16     1884.47     1952.83     74.65 o 
  -4   8  16      670.59      748.22     55.12 o 
  -3   8  16     8788.90     8920.41    111.43 o 
  -2   8  16      922.96     1072.59     71.34 o 
  -1   8  16      278.28      319.94     18.42 o 
   0   8  16      402.58      428.32     28.38 o 
   1   8  16     6382.48     6549.07     87.30 o 
   2   8  16     2228.49     2174.80     84.30 o 
   3   8  16      823.96      805.81     44.66 o 
   4   8  16      893.68      922.09     68.61 o 
  -6   9  16     2791.82     2641.66     66.10 o 
  -5   9  16     1252.67     1193.21     58.41 o 
  -4   9  16     3019.29     2993.16     76.28 o 
  -3   9  16     1298.46     1250.08     58.02 o 
  -2   9  16     7377.41     7393.05     92.37 o 
  -1   9  16      127.02      151.10     25.99 o 
   0   9  16     3963.01     3813.70     65.40 o 
   1   9  16     2031.46     1999.06     67.75 o 
   2   9  16      131.10      136.54     12.84 o 
   3   9  16     1003.25     1041.88     84.15 o 
   4   9  16     3214.02     3419.47     73.09 o 
  -6  10  16     1947.91     1903.54     56.71 o 
  -5  10  16     2647.13     2763.31     49.38 o 
  -4  10  16     1382.72     1408.70     65.57 o 
  -3  10  16    10563.99    10903.43    132.51 o 
  -2  10  16       27.21       27.32      7.00 o 
  -1  10  16     2152.79     2126.61     34.64 o 
   0  10  16      171.00      195.42     13.81 o 
   1  10  16     3480.69     3451.03     60.24 o 
   2  10  16     2228.31     2393.27     65.80 o 
   3  10  16      832.25      879.03     45.06 o 
   4  10  16     1099.62     1310.71     58.77 o 
  -6  11  16      803.89      809.72     45.02 o 
  -5  11  16      875.51      953.86     47.68 o 
  -4  11  16      679.43      687.74     48.20 o 
  -3  11  16      673.33      664.37     36.71 o 
  -2  11  16     3256.29     3226.60     50.64 o 
  -1  11  16        0.56       14.64      5.43 o 
   0  11  16     4828.08     4758.75     67.48 o 
   1  11  16     1009.13     1097.41     51.82 o 
   2  11  16      400.80      414.86     22.35 o 
   3  11  16      357.04      360.67     24.10 o 
  -6  12  16     1101.26     1088.08     63.73 o 
  -5  12  16      792.69      842.88     44.12 o 
  -4  12  16     1635.92     1699.03     49.57 o 
  -3  12  16      675.60      678.63     36.57 o 
  -2  12  16      447.78      429.79     25.50 o 
  -1  12  16     3601.29     3515.64     57.88 o 
   0  12  16     1671.94     1727.96     70.98 o 
   1  12  16     2623.26     2631.45     94.30 o 
   2  12  16     1453.19     1569.82     88.22 o 
   3  12  16      942.69      972.41     47.33 o 
  -5  13  16      148.54      132.58     12.44 o 
  -4  13  16     1595.13     1715.28     36.52 o 
  -3  13  16     1379.45     1536.74     59.42 o 
  -2  13  16     1558.55     1477.43     48.87 o 
  -1  13  16      671.49      666.09     45.44 o 
   0  13  16     1873.25     1912.43     52.03 o 
   1  13  16       33.95       33.02      5.93 o 
   2  13  16     2515.29     2604.79     57.99 o 
   3  13  16       33.15       31.35      7.77 o 
  -5  14  16      221.38      185.79     20.00 o 
  -4  14  16      367.77      408.70     26.13 o 
  -3  14  16        3.73       31.34     10.82 o 
  -2  14  16      225.77      216.68     23.72 o 
  -1  14  16     2760.68     2780.79     62.74 o 
   0  14  16      380.38      405.50     22.18 o 
   1  14  16     3379.90     3413.70    105.10 o 
   2  14  16      388.48      463.12     40.08 o 
   3  14  16     2042.73     2185.48     99.01 o 
  -5  15  16      293.39      238.30     28.25 o 
  -4  15  16      654.00      707.29     36.17 o 
  -3  15  16      529.31      579.20     32.67 o 
  -2  15  16      637.00      655.48     36.18 o 
  -1  15  16       17.23       13.74      8.90 o 
   0  15  16     2212.47     2193.64     40.22 o 
   1  15  16       44.09       40.47     10.60 o 
   2  15  16     5573.72     5836.27     95.69 o 
  -4  16  16      753.74      725.42     54.90 o 
  -3  16  16      266.47      305.83     32.39 o 
  -2  16  16        2.88        5.30     10.37 o 
  -1  16  16     5839.48     6142.14    109.54 o 
   0  16  16       64.08       60.05     10.12 o 
   1  16  16     1251.10     1256.90     51.23 o 
   2  16  16      266.36      244.41     29.80 o 
  -4  17  16     1253.52     1149.45     48.21 o 
  -3  17  16        4.52       14.35     10.29 o 
  -2  17  16     1833.98     1811.90     70.39 o 
  -1  17  16     1114.14     1103.96     55.84 o 
   0  17  16     2321.26     2516.13     64.06 o 
   1  17  16        7.24       11.03      9.51 o 
   2  17  16     1927.21     2017.40     61.52 o 
  -3  18  16      317.77      343.32     27.44 o 
  -2  18  16        4.45       -0.09      6.64 o 
  -1  18  16     2409.22     2386.26    116.86 o 
   0  18  16      610.87      623.57     47.77 o 
   1  18  16     1321.92     1403.80     52.91 o 
  -3  19  16       17.46       36.95      6.17 o 
  -2  19  16     1343.90     1332.93     65.49 o 
  -1  19  16        0.91        7.23      5.07 o 
   0  19  16      787.01      816.08     86.77 o 
  -6   1  17       83.70       71.02      8.42 o 
  -5   1  17      867.40      799.16     49.86 o 
  -4   1  17      584.89      611.14     37.43 o 
  -3   1  17       42.36       38.26      6.92 o 
  -2   1  17      432.42      510.60     41.38 o 
  -1   1  17       11.19       37.75     44.89 o 
   0   1  17      104.66      152.59     22.33 o 
   1   1  17       53.56       61.76      8.84 o 
   2   1  17     1407.49     1320.42     62.64 o 
   3   1  17        7.54        7.93      8.54 o 
   4   1  17       54.97       51.55      7.06 o 
  -6   2  17       19.19       18.85      6.03 o 
  -5   2  17      237.83      234.90     19.26 o 
  -4   2  17      137.86      137.75     15.82 o 
  -3   2  17     1751.75     1692.06     84.03 o 
  -2   2  17       75.34       88.87     13.34 o 
  -1   2  17      488.84      524.88     38.02 o 
   0   2  17      974.22     1005.89     53.59 o 
   1   2  17     1496.21     1531.67     51.10 o 
   2   2  17      292.64      294.27     17.95 o 
   3   2  17       64.25       47.29      7.83 o 
   4   2  17       67.78       86.22     10.39 o 
  -6   3  17      708.11      718.83     42.37 o 
  -5   3  17      586.85      556.74     34.85 o 
  -4   3  17     2536.48     2453.36     36.08 o 
  -3   3  17       15.25       26.66      6.56 o 
  -2   3  17     1959.63     1920.24     57.99 o 
  -1   3  17        2.69       -4.89     10.23 o 
   0   3  17        8.99       75.94     11.94 o 
   1   3  17      154.13      149.94     13.24 o 
   2   3  17     2414.30     2413.53     41.03 o 
   3   3  17       62.01       37.91      6.83 o 
   4   3  17        2.94       19.02      7.55 o 
  -6   4  17       13.84       20.00      5.92 o 
  -5   4  17      154.07      122.77     11.95 o 
  -4   4  17      199.99      177.38     16.96 o 
  -3   4  17      652.04      696.50     56.43 o 
  -2   4  17      123.48      145.56     14.23 o 
  -1   4  17      988.28     1028.38     52.84 o 
   0   4  17       41.14       47.23      7.90 o 
   1   4  17     1456.23     1411.91     79.87 o 
   2   4  17      633.21      631.09     35.02 o 
   3   4  17        0.01       -2.57      6.07 o 
   4   4  17      104.86       90.53     12.81 o 
  -6   5  17      201.22      145.24     14.18 o 
  -5   5  17      295.69      350.93     31.75 o 
  -4   5  17     2231.45     2086.67     34.44 o 
  -3   5  17        1.36       18.61      6.79 o 
  -2   5  17      288.46      291.90     22.02 o 
  -1   5  17        8.79       10.03      5.84 o 
   0   5  17       68.44       67.82     14.47 o 
   1   5  17      338.25      347.68     26.18 o 
   2   5  17      656.78      738.30     42.68 o 
   3   5  17      322.16      355.44     23.29 o 
   4   5  17       30.54       35.99      8.29 o 
  -6   6  17      922.89      886.96     40.47 o 
  -5   6  17        3.03       15.95      9.45 o 
  -4   6  17      635.47      610.75     37.21 o 
  -3   6  17     1285.99     1324.27     59.62 o 
  -2   6  17      233.81      273.59     22.71 o 
  -1   6  17      577.66      606.37     34.50 o 
   0   6  17      245.69      233.04     17.59 o 
   1   6  17       33.83       41.49     11.63 o 
   2   6  17      955.30     1077.77     56.54 o 
   3   6  17       81.51       56.71     13.92 o 
   4   6  17     2071.03     2097.65     52.79 o 
  -6   7  17        1.23       21.60      7.33 o 
  -5   7  17       87.49       83.99     17.15 o 
  -4   7  17      171.64      172.66     17.15 o 
  -3   7  17       75.80       48.98      8.19 o 
  -2   7  17       36.48       25.86      6.26 o 
  -1   7  17       43.36       35.98      9.22 o 
   0   7  17     1119.01     1073.72     47.55 o 
   1   7  17     2063.31     1897.65     44.90 o 
   2   7  17      440.43      407.62     25.86 o 
   3   7  17      946.57      918.02     43.86 o 
  -6   8  17       48.09       47.78     17.85 o 
  -5   8  17       46.87       47.08      9.37 o 
  -4   8  17      600.87      558.53     32.43 o 
  -3   8  17        4.78       10.51     11.28 o 
  -2   8  17      174.24      171.77     12.35 o 
  -1   8  17      528.58      584.86     37.10 o 
   0   8  17      279.16      298.39     23.45 o 
   1   8  17      321.29      335.23     22.03 o 
   2   8  17      358.77      354.57     23.00 o 
   3   8  17       69.85       56.95     10.58 o 
  -6   9  17      850.74      802.29     41.80 o 
  -5   9  17       15.27       30.38     15.79 o 
  -4   9  17      134.52      132.82     12.96 o 
  -3   9  17      924.12     1004.68     73.75 o 
  -2   9  17     1137.21     1184.46     56.95 o 
  -1   9  17        5.33        5.48      9.87 o 
   0   9  17        0.90       23.09     12.47 o 
   1   9  17     1689.94     1598.43     53.02 o 
   2   9  17      132.88      151.72     13.46 o 
   3   9  17      449.24      507.90     24.77 o 
  -5  10  17     1424.67     1305.73     66.43 o 
  -4  10  17      642.21      674.74     38.52 o 
  -3  10  17       41.42       31.57      6.81 o 
  -2  10  17      500.42      512.03     28.26 o 
  -1  10  17        3.16        7.40      7.02 o 
   0  10  17     2228.93     2209.09     48.86 o 
   1  10  17       93.19       77.42     15.25 o 
   2  10  17      148.67      131.57     11.23 o 
   3  10  17      579.65      679.52     36.96 o 
  -5  11  17        8.40        9.90      6.30 o 
  -4  11  17        4.92        9.59      5.30 o 
  -3  11  17     4009.73     3940.34     88.30 o 
  -2  11  17      154.57      151.67     12.77 o 
  -1  11  17     2442.79     2373.85     37.23 o 
   0  11  17      942.14     1017.31     57.91 o 
   1  11  17     2640.31     2576.10     47.02 o 
   2  11  17      174.68      170.27     14.31 o 
   3  11  17      162.01      206.65     24.38 o 
  -5  12  17     2633.42     2722.81     88.92 o 
  -4  12  17     1019.16     1072.64     47.13 o 
  -3  12  17       38.73       56.85      8.70 o 
  -2  12  17      679.50      750.25     42.58 o 
  -1  12  17       91.28       80.23     15.67 o 
   0  12  17     5480.23     5479.83     89.83 o 
   1  12  17      361.47      369.59     24.21 o 
   2  12  17       99.89      112.01     15.38 o 
  -5  13  17        2.98       11.25      8.06 o 
  -4  13  17      656.20      648.99     35.03 o 
  -3  13  17     2235.29     2136.09     41.48 o 
  -2  13  17      916.55      918.40     45.83 o 
  -1  13  17     4569.01     4476.18     74.72 o 
   0  13  17      215.11      203.96     18.43 o 
   1  13  17      512.61      564.07     30.45 o 
   2  13  17      511.24      611.23     39.50 o 
  -4  14  17     1152.19     1063.75     78.02 o 
  -3  14  17        5.46        7.84      4.23 o 
  -2  14  17      739.04      739.24     43.14 o 
  -1  14  17     1502.56     1456.90     50.98 o 
   0  14  17     2253.25     2202.04     44.73 o 
   1  14  17      160.25      135.11     12.93 o 
   2  14  17      453.15      516.38     29.65 o 
  -4  15  17      231.48      234.04     26.05 o 
  -3  15  17      394.05      365.26     21.24 o 
  -2  15  17      918.92      935.67     50.46 o 
  -1  15  17     1480.54     1500.19     74.93 o 
   0  15  17      293.49      271.58     34.84 o 
   1  15  17      215.02      250.20     36.15 o 
  -3  16  17      426.77      421.66     25.44 o 
  -2  16  17      382.97      393.15     24.86 o 
  -1  16  17     2098.12     2169.79     60.97 o 
   0  16  17      505.60      484.92     32.30 o 
   1  16  17      176.71      167.22     20.13 o 
  -3  17  17       63.45       71.98      9.27 o 
  -2  17  17      374.30      331.29     25.73 o 
  -1  17  17      968.84      974.85     52.34 o 
   0  17  17     2038.09     2215.12     72.57 o 
  -2  18  17      592.70      577.36     39.74 o 
  -1  18  17      442.47      423.86     30.85 o 
  -6   0  18     1243.34     1242.91     73.97 o 
  -5   0  18      650.62      643.23     73.04 o 
  -4   0  18     7208.55     7143.37    155.77 o 
  -3   0  18     1269.48     1223.03     70.66 o 
  -2   0  18     4398.74     4375.84    122.75 o 
  -1   0  18     9451.69     9776.89    296.21 o 
   0   0  18     1536.31     1408.12     70.59 o 
   1   0  18      650.93      663.34     56.51 o 
   2   0  18      537.35      572.17     43.50 o 
   3   0  18     2152.91     2183.86     80.99 o 
  -6   1  18       72.76       83.82      9.27 o 
  -5   1  18     2468.09     2342.22     46.13 o 
  -4   1  18      813.27      807.26     49.68 o 
  -3   1  18     1709.59     1718.06     62.32 o 
  -2   1  18     4808.87     4598.87     71.57 o 
  -1   1  18     9072.63     9041.82    140.55 o 
   0   1  18     4277.24     4348.33     72.09 o 
   1   1  18       18.51       22.20      7.14 o 
   2   1  18     3088.93     3138.29     55.70 o 
   3   1  18       85.82      101.61     17.01 o 
  -6   2  18      546.89      566.56     34.26 o 
  -5   2  18      118.30      104.39     14.93 o 
  -4   2  18     3600.73     3453.46     73.68 o 
  -3   2  18     1209.72     1122.52     42.12 o 
  -2   2  18     5591.03     5502.76     72.73 o 
  -1   2  18     8109.75     7867.45    103.66 o 
   0   2  18     2639.14     2497.93     48.61 o 
   1   2  18     3411.11     3245.86     73.52 o 
   2   2  18     1142.34     1187.56     44.22 o 
   3   2  18     2890.90     2866.53     67.60 o 
  -6   3  18       15.89       23.46      5.83 o 
  -5   3  18      635.22      703.95     39.44 o 
  -4   3  18     1713.33     1526.81     81.96 o 
  -3   3  18     1402.32     1315.01     49.10 o 
  -2   3  18     1246.40     1239.94     62.34 o 
  -1   3  18     1913.23     1848.57     41.74 o 
   0   3  18     1763.71     1641.85    123.10 o 
   1   3  18     1007.91     1035.81     60.21 o 
   2   3  18      957.48      943.08     45.20 o 
   3   3  18      208.29      238.47     20.83 o 
  -6   4  18     1633.75     1519.18     62.17 o 
  -5   4  18       31.91       26.44      6.67 o 
  -4   4  18     2226.13     2100.03     41.36 o 
  -3   4  18      701.09      679.69     35.20 o 
  -2   4  18     5285.89     5225.16     70.34 o 
  -1   4  18     1192.86     1242.60     53.91 o 
   0   4  18     1230.96     1194.43     59.39 o 
   1   4  18     1165.91     1162.46     48.72 o 
   2   4  18     1416.19     1439.78     57.05 o 
   3   4  18     3280.01     3247.56     58.11 o 
  -6   5  18      350.89      331.33     25.98 o 
  -5   5  18     1893.59     1886.49     88.03 o 
  -4   5  18      120.71      127.79     13.33 o 
  -3   5  18     4132.14     3945.24     79.01 o 
  -2   5  18      924.63      930.86     52.91 o 
  -1   5  18      334.68      337.96     20.47 o 
   0   5  18     1578.27     1506.71     55.76 o 
   1   5  18     1308.70     1265.05     64.39 o 
   2   5  18     3735.18     3855.12     63.92 o 
  -5   6  18        0.47       25.35     16.96 o 
  -4   6  18      747.95      731.23     44.26 o 
  -3   6  18     1079.59     1153.14     49.07 o 
  -2   6  18     2446.72     2397.04     42.76 o 
  -1   6  18     1031.16     1092.26     49.97 o 
   0   6  18      582.32      606.28     33.44 o 
   1   6  18     1775.09     1870.27     44.70 o 
   2   6  18      284.12      360.28     23.11 o 
   3   6  18     5111.38     5365.61    112.30 o 
  -5   7  18     3221.43     3166.45     81.93 o 
  -4   7  18       89.82       94.34     12.65 o 
  -3   7  18     6362.52     6245.24    100.43 o 
  -2   7  18     1284.66     1272.89     73.70 o 
  -1   7  18       80.00       96.26     12.20 o 
   0   7  18     2561.02     2640.69     64.25 o 
   1   7  18      544.75      598.79     33.70 o 
   2   7  18     1305.05     1263.88     45.75 o 
   3   7  18       10.68       31.23      8.85 o 
  -5   8  18        0.21       12.38     10.81 o 
  -4   8  18     4070.31     4164.98     73.40 o 
  -3   8  18       16.53       53.25     10.22 o 
  -2   8  18     4662.93     4503.96     73.64 o 
  -1   8  18      633.94      650.05     41.00 o 
   0   8  18      634.63      652.89     43.74 o 
   1   8  18     6309.48     6474.13    117.71 o 
   2   8  18      174.94      208.77     21.33 o 
   3   8  18     1793.04     1968.06     66.60 o 
  -5   9  18     3509.95     3587.15     54.63 o 
  -4   9  18      176.83      167.74     19.04 o 
  -3   9  18     5718.25     5643.67     88.19 o 
  -2   9  18      968.32     1030.92     57.40 o 
  -1   9  18      260.91      258.46     19.56 o 
   0   9  18     5146.09     5246.77    102.65 o 
   1   9  18      136.23      134.74     18.19 o 
   2   9  18     2996.82     3008.19     73.61 o 
  -5  10  18       26.13       30.42      7.82 o 
  -4  10  18     2231.37     2209.34     63.64 o 
  -3  10  18       98.89      110.94     10.05 o 
  -2  10  18     1047.26     1053.88     47.58 o 
  -1  10  18     1294.74     1329.60     62.07 o 
   0  10  18        1.92       37.29      9.41 o 
   1  10  18     4798.48     4825.52     80.17 o 
   2  10  18       60.60       73.61      9.57 o 
  -4  11  18       77.08       85.32      9.10 o 
  -3  11  18     3101.21     3166.12     49.58 o 
  -2  11  18     2136.80     2032.92     57.13 o 
  -1  11  18      156.33      146.83     17.38 o 
   0  11  18      956.75     1007.70     50.79 o 
   1  11  18      203.76      186.70     17.61 o 
   2  11  18     4051.57     4092.24     67.43 o 
  -4  12  18      707.69      796.46     38.92 o 
  -3  12  18       18.58       44.89      8.64 o 
  -2  12  18      785.80      813.92     62.12 o 
  -1  12  18     1167.93     1202.52     51.40 o 
   0  12  18     1447.15     1526.41     88.88 o 
   1  12  18     1955.18     2012.80     80.21 o 
   2  12  18      466.47      580.11     28.07 o 
  -4  13  18       54.27       65.41     11.25 o 
  -3  13  18      811.96      924.32     46.32 o 
  -2  13  18     1026.01     1025.27     47.01 o 
  -1  13  18     1737.18     1747.22     60.97 o 
   0  13  18      510.13      586.25     29.79 o 
   1  13  18      253.37      294.26     24.07 o 
  -3  14  18        5.62       21.36      5.91 o 
  -2  14  18      779.18      791.86     40.00 o 
  -1  14  18      297.69      313.19     18.72 o 
   0  14  18     1338.62     1379.19     43.87 o 
   1  14  18      888.41      971.33     55.53 o 
  -3  15  18      334.58      360.63     22.21 o 
  -2  15  18      416.04      374.85     23.37 o 
  -1  15  18     2570.32     2651.68     64.45 o 
   0  15  18     1417.84     1400.64     86.32 o 
  -2  16  18      514.43      478.14     26.96 o 
  -1  16  18     1699.48     1656.05     59.38 o 
  -5   1  19      544.65      483.40     37.88 o 
  -4   1  19      731.76      670.22     31.26 o 
  -3   1  19      268.78      334.62     32.57 o 
  -2   1  19      195.66      154.96     14.57 o 
  -1   1  19      751.89      817.54     43.15 o 
   0   1  19        0.75       22.48      6.49 o 
   1   1  19      136.09      148.52     11.33 o 
   2   1  19        2.59       38.41     10.79 o 
  -5   2  19      567.10      539.44     31.99 o 
  -4   2  19      705.85      750.28     50.84 o 
  -3   2  19      143.50      124.09     11.71 o 
  -2   2  19      931.60      944.57     52.78 o 
  -1   2  19      231.96      248.64     18.58 o 
   0   2  19      176.17      221.58     18.29 o 
   1   2  19        5.21       63.63      9.67 o 
   2   2  19      765.00      809.60     39.86 o 
  -5   3  19        1.13       25.16      8.34 o 
  -4   3  19      353.52      334.71     30.90 o 
  -3   3  19      613.44      663.28     33.06 o 
  -2   3  19      322.79      290.22     24.97 o 
  -1   3  19     2343.39     2111.05     95.07 o 
   0   3  19       43.63       49.81      7.66 o 
   1   3  19      695.55      734.26     41.88 o 
   2   3  19        4.46        7.76      6.75 o 
  -5   4  19      342.51      321.98     21.87 o 
  -4   4  19      716.51      747.04     43.38 o 
  -3   4  19      461.67      444.38     27.64 o 
  -2   4  19      756.42      763.27     45.63 o 
  -1   4  19      364.54      340.17     19.92 o 
   0   4  19        0.07        6.39      6.62 o 
   1   4  19      366.82      411.04     26.44 o 
   2   4  19     1137.49     1297.88     60.13 o 
  -5   5  19      398.62      372.79     31.04 o 
  -4   5  19      278.35      274.35     32.97 o 
  -3   5  19     2121.78     2018.09     82.82 o 
  -2   5  19       51.36       61.38      9.35 o 
  -1   5  19      115.93      153.56     16.34 o 
   0   5  19       65.00       51.55     11.43 o 
   1   5  19      879.91      916.51     54.92 o 
   2   5  19      400.94      396.55     23.34 o 
  -5   6  19        3.95       23.52      9.43 o 
  -4   6  19       78.81      101.11     10.85 o 
  -3   6  19      122.00      116.53     12.14 o 
  -2   6  19        2.16       23.00      6.60 o 
  -1   6  19       88.40      122.32     11.48 o 
   0   6  19      163.73      150.16     13.46 o 
   1   6  19      631.30      701.98     39.35 o 
   2   6  19     1706.78     1815.79     74.45 o 
  -5   7  19       78.33       78.96      9.70 o 
  -4   7  19      123.03      132.54     11.94 o 
  -3   7  19      430.49      469.75     32.10 o 
  -2   7  19       87.54       82.48     10.70 o 
  -1   7  19       73.91       63.95      8.85 o 
   0   7  19      153.26      154.87     12.81 o 
   1   7  19      388.86      407.02     40.76 o 
   2   7  19      506.47      547.57     29.76 o 
  -4   8  19       55.84       53.07      7.91 o 
  -3   8  19       12.84       18.89      7.76 o 
  -2   8  19       22.32       30.19      7.45 o 
  -1   8  19      105.92      108.77     18.47 o 
   0   8  19       11.98       64.44     30.00 o 
   1   8  19      570.17      659.16     37.57 o 
   2   8  19      622.03      633.91     34.21 o 
  -4   9  19       31.29       30.45      8.46 o 
  -3   9  19       10.65       18.10      5.60 o 
  -2   9  19     1446.72     1468.21     73.03 o 
  -1   9  19      142.42      135.80     13.25 o 
   0   9  19      101.61       86.77     12.29 o 
   1   9  19        0.96       -7.28     10.18 o 
  -4  10  19       10.20       13.74      8.72 o 
  -3  10  19      729.80      787.71     49.14 o 
  -2  10  19      101.92      105.42     14.36 o 
  -1  10  19       54.88       45.78      8.88 o 
   0  10  19     1509.64     1542.93     56.78 o 
   1  10  19      666.53      793.12     44.00 o 
  -3  11  19      167.16      182.80     17.72 o 
  -2  11  19     3833.21     3914.16     63.14 o 
  -1  11  19      496.77      466.19     27.64 o 
   0  11  19      186.97      208.60     21.60 o 
   1  11  19      455.16      455.47     26.54 o 
  -3  12  19     2377.98     2368.60     53.59 o 
  -2  12  19      107.13      133.01     11.42 o 
  -1  12  19     2891.78     3096.52     62.02 o 
   0  12  19     1518.63     1584.03     76.73 o 
  -2  13  19     3587.15     3597.25     65.83 o 
  -1  13  19        4.94       19.29      6.09 o 
   0  13  19      788.46      842.11     44.87 o 
  -4   0  20     8318.24     7959.43    237.32 o 
  -3   0  20       79.72       87.92     15.51 o 
  -2   0  20     2460.67     2399.37    276.63 o 
  -1   0  20        0.15       38.81     28.32 o 
   0   0  20     2715.97     2384.22    128.48 o 
   1   0  20     2530.70     2638.57     97.76 o 
  -4   1  20      366.28      382.98     32.19 o 
  -3   1  20     2524.98     2546.70     63.49 o 
  -2   1  20      135.51      168.33     13.44 o 
  -1   1  20     5864.31     5944.19    101.40 o 
   0   1  20       24.89       40.48     12.90 o 
   1   1  20      684.72      758.93     36.91 o 
  -4   2  20     6778.99     6561.81     98.36 o 
  -3   2  20        1.37       40.06      8.26 o 
  -2   2  20     2594.11     2551.08     79.83 o 
  -1   2  20      222.80      182.46     47.24 o 
   0   2  20     1990.55     2040.86     80.28 o 
   1   2  20      446.13      477.27     32.59 o 
  -4   3  20      149.18      116.04     10.85 o 
  -3   3  20     3490.39     3369.57    106.68 o 
  -2   3  20       75.69       80.48     12.33 o 
  -1   3  20     4953.63     4791.65    110.52 o 
   0   3  20      970.59     1006.15     44.69 o 
   1   3  20      723.27      855.33     42.05 o 
  -4   4  20     1746.94     1737.94     82.98 o 
  -3   4  20       36.65       61.48     14.69 o 
  -2   4  20     2013.55     1849.14     44.78 o 
  -1   4  20       11.35       60.99     10.71 o 
   0   4  20     1137.91     1106.77     46.43 o 
   1   4  20      272.44      290.64     22.63 o 
  -4   5  20       10.17       10.14      6.90 o 
  -3   5  20     1793.08     1731.50     52.22 o 
  -2   5  20        1.92       12.31     12.08 o 
  -1   5  20      717.14      651.51     36.28 o 
   0   5  20      110.65      132.25     14.03 o 
   1   5  20     2733.28     2915.77     81.84 o 
  -4   6  20       95.02       75.54      9.28 o 
  -3   6  20       11.98       36.16      8.57 o 
  -2   6  20     2648.82     2694.50     69.39 o 
  -1   6  20      833.93      895.59     43.84 o 
   0   6  20     2272.03     2251.16     98.70 o 
   1   6  20      346.63      372.24     25.12 o 
  -4   7  20      118.54      126.88     13.50 o 
  -3   7  20     3593.22     3571.03     60.89 o 
  -2   7  20      331.37      333.62     18.67 o 
  -1   7  20     1248.74     1198.06     77.21 o 
   0   7  20     1364.07     1449.35     60.22 o 
   1   7  20     7238.95     7601.68    137.01 o 
  -3   8  20      314.66      345.13     19.95 o 
  -2   8  20     3354.19     3453.79     55.01 o 
  -1   8  20     1974.33     1911.69     64.45 o 
   0   8  20     4433.97     4493.14     68.43 o 
  -3   9  20     5386.21     5295.98     76.18 o 
  -2   9  20        0.33       21.34      7.75 o 
  -1   9  20     2081.28     1950.73     74.40 o 
   0   9  20     1601.58     1540.63     95.12 o 
  -2  10  20     3250.44     3260.17     57.25 o 
  -1  10  20     2237.48     2397.59     89.94 o 
  -3   1  21      312.60      317.81     21.29 o 
  -2   1  21      262.58      276.41     23.04 o 
  -1   1  21        2.03       34.30      7.66 o 
   0   1  21      179.39      194.97     20.38 o 
  -3   2  21       51.54       45.41     10.17 o 
  -2   2  21      112.76      107.70     19.96 o 
  -1   2  21     1848.26     2082.09     96.07 o 
   0   2  21       38.95       61.59      8.60 o 
  -3   3  21      345.13      370.61     25.39 o 
  -2   3  21     1300.51     1349.22     70.23 o 
  -1   3  21      209.66      253.84     21.89 o 
   0   3  21      809.03      897.00     49.97 o 
  -3   4  21        2.66       18.44      6.49 o 
  -2   4  21      342.82      346.80     21.78 o 
  -1   4  21      525.33      519.06     30.05 o 
  -2   5  21      983.69     1032.14     49.85 o 
  -1   5  21      157.65      155.75     19.28 o 
  -2   6  21      304.71      362.28     22.75 o 
  -1   6  21      177.02      190.73     14.91 o 
                                                 
